# Supplementary material for: Characterization of Protein-Protein Interaction Interfaces from a Single Species
Source: PLoS One. 2011 Jun 27;6(6):e21053. doi: 10.1371/journal.pone.0021053 (PMC3124478; doi:10.1371/journal.pone.0021053)
Supplement: File S1 — Structural data used from heterocomplexes. Interaction data is presented in three lines. Lines one contains the PDB code, the database we extracted the quaternary structure from and the name of the file (conformation) used. Lines two and three contain the interacting residues and the residues in the rim, respectively. Each residue is identified by the chain and the residue index it has in the original file. Note that quaternary structures databases can contain redundant chain names. Prior to the analyses, chains were renamed to avoid ambiguity; however, the information presented below refers to the chains as they appear in the original files. (TXT) [file pone.0021053.s001.txt]

1EUV	PISA	1euv_1_1.pdb
Interacting residues: A429 A432 A433 A434 A438 A448 A449 A450 A451 A452 A455 A472 A473 A474 A477 A478 A489 A490 A493 A509 A512 A513 A514 A515 A574 A577 A578 A580 B64 B66 B67 B68 B69 B70 B71 B73 B76 B82 B90 B92 B93 B94 B95 B96 B97 B98
Rim residues: A424 A426 A439 A442 A482 A486 A495 B31 B61 B62 B72 B74 B81 B87

1F60	PISA	1f60_1_1.pdb
Interacting residues: A101 A20 A21 A250 A251 A252 A254 A257 A260 A262 A289 A291 A293 A294 A307 A308 A309 A320 A428 A64 A67 A68 A69 A70 A72 A73 A74 A75 A76 A77 A78 A89 A90 A91 A92 A93 A94 A95 A97 A98 B1120 B1121 B1122 B1124 B1128 B1129 B1130 B1131 B1132 B1152 B1153 B1154 B1155 B1159 B1160 B1161 B1162 B1163 B1165 B1169 B1171 B1173 B1174 B1176 B1179 B1180 B1181 B1182 B1183 B1196 B1197 B1199 B1202 B1203 B1204 B1205 B1206
Rim residues: A100 A106 A16 A249 A253 A255 A292 A305 A425 A96 B1119 B1157 B1185 B1198 B1200 B1201

1G7C	PISA	1g7c_1_1.pdb
Interacting residues: A100 A101 A20 A21 A250 A251 A252 A254 A257 A260 A262 A289 A291 A293 A294 A307 A308 A309 A320 A425 A428 A64 A67 A68 A69 A70 A72 A73 A74 A75 A76 A77 A78 A89 A90 A91 A92 A93 A94 A95 A97 A98 C1120 C1121 C1122 C1124 C1128 C1129 C1130 C1131 C1132 C1152 C1153 C1154 C1155 C1159 C1160 C1161 C1162 C1163 C1165 C1169 C1171 C1173 C1174 C1176 C1179 C1180 C1181 C1182 C1183 C1196 C1197 C1199 C1200 C1202 C1203 C1204 C1205 C1206
Rim residues: A106 A16 A249 A253 A255 A292 A305 C1119 C1157 C1167 C1185 C1198 C1201

1I3Q	PISA	1i3q_1_1.pdb
Interacting residues: A10 A1001 A1002 A1004 A1006 A1007 A1013 A1014 A1016 A1017 A1054 A1055 A1059 A1060 A1061 A1062 A1063 A1066 A1070 A11 A1144 A1147 A1148 A1149 A1150 A1151 A1152 A1153 A1154 A1156 A1162 A1190 A1191 A12 A1257 A1261 A1264 A1265 A1268 A1269 A13 A1317 A1318 A1324 A1325 A1326 A1327 A1328 A1335 A1337 A1338 A1339 A1340 A1341 A1342 A1343 A1345 A1346 A1365 A1376 A1377 A1378 A1379 A1399 A14 A1409 A1410 A1418 A1420 A1421 A1422 A1424 A1425 A1428 A1429 A1430 A1431 A1433 A1435 A1436 A1437 A1438 A1439 A1441 A1442 A1443 A1444 A1445 A15 A16 A17 A18 A19 A2 A20 A21 A22 A228 A236 A240 A242 A243 A245 A246 A26 A29 A30 A303 A304 A32 A325 A328 A329 A332 A335 A336 A339 A340 A341 A342 A345 A346 A347 A348 A349 A350 A351 A352 A354 A356 A357 A358 A367 A369 A370 A373 A374 A379 A380 A381 A382 A383 A412 A429 A443 A445 A447 A448 A449 A451 A452 A455 A461 A464 A465 A466 A467 A469 A472 A475 A481 A482 A483 A484 A486 A488 A490 A491 A492 A493 A494 A495 A496 A497 A499 A5 A500 A501 A502 A503 A504 A505 A510 A525 A526 A529 A537 A538 A540 A543 A545 A547 A548 A551 A552 A556 A557 A558 A559 A560 A562 A563 A564 A565 A566 A567 A568 A569 A570 A571 A572 A573 A575 A576 A597 A598 A6 A600 A602 A613 A614 A657 A658 A659 A660 A661 A662 A663 A664 A665 A666 A667 A668 A669 A670 A68 A680 A69 A697 A698 A699 A7 A70 A700 A702 A709 A71 A710 A711 A714 A72 A738 A739 A740 A741 A742 A743 A746 A751 A752 A753 A756 A757 A76 A760 A761 A77 A771 A778 A779 A78 A780 A781 A782 A783 A784 A785 A786 A787 A788 A789 A79 A790 A792 A795 A8 A80 A801 A802 A804 A805 A806 A807 A808 A809 A81 A810 A813 A814 A816 A817 A818 A820 A821 A822 A824 A825 A828 A839 A842 A846 A851 A852 A853 A857 A860 A861 A862 A863 A865 A866 A867 A869 A870 A871 A9 A92 A942 A945 A946 A947 A954 A974 D1001 D1003 D1004 D1005 D1006 D1007 D1009 D1013 D1014 D1015 D1017 D1018 D1019 D1021 D1023 D1026 D1030 D1033 D1036 D1037 D1038 D1039 D1040 D1047 D1052 D1060 D1063 D1064 D1065 D1067 D1069 D1070 D1071 D1073 D1074 D1075 D1076 D1077 D1078 D1079 D1080 D1081 D1082 D1083 D1084 D1085 D1086 D1087 D1089 D1099 D1100 D1102 D1103 D1104 D1105 D1106 D1107 D1108 D1109 D1110 D1127 D1128 D1129 D1130 D1132 D1133 D1134 D1135 D1136 D1137 D1138 D1139 D1140 D1141 D1142 D1143 D1144 D1145 D1146 D1147 D1148 D1149 D1150 D1151 D1152 D1153 D1157 D1158 D1159 D1160 D1168 D1170 D1172 D1173 D1174 D1175 D1176 D1180 D1183 D1184 D1191 D1192 D1193 D1194 D1195 D1196 D1197 D1198 D1199 D1200 D1201 D1202 D1203 D1204 D1205 D1206 D1207 D1208 D1209 D1210 D1211 D1212 D1213 D1214 D1215 D1216 D1217 D1218 D1219 D1220 D1221 D1222 D1224 D186 D190 D193 D195 D196 D197 D263 D293 D294 D295 D296 D298 D308 D309 D311 D312 D315 D318 D319 D322 D325 D391 D392 D394 D510 D512 D513 D514 D515 D516 D517 D518 D519 D524 D527 D530 D533 D534 D594 D617 D619 D620 D622 D698 D699 D700 D701 D702 D703 D705 D725 D728 D729 D730 D731 D737 D739 D742 D745 D749 D759 D760 D761 D762 D763 D764 D765 D768 D769 D780 D783 D784 D785 D786 D795 D796 D797 D798 D800 D801 D803 D815 D816 D817 D818 D821 D822 D823 D824 D827 D828 D829 D830 D831 D832 D833 D835 D836 D837 D838 D843 D844 D845 D847 D848 D849 D850 D852 D969 D971 D975 D976 D977 D979 D987 D988 D989 D991 D992 D994 D995 D996 D997 D998 F1 F10 F11 F12 F13 F15 F16 F19 F2 F3 F32 F33 F4 F42 F43 F44 F45 F47 F48 F49 F5 F51 F52 F53 F54 F55 F56 F57 F58 F59 F6 F60 F61 F62 F63 F64 F65 F7 F8 F9 G105 G115 G117 G118 G119 G120 G121 G122 G124 G136 G141 G19 G20 G21 G22 G23 G25 G39 G43 G45 G46 G47 G78 G79 G80 G82 G94 G95 G96 G97 G98 H1 H11 H112 H113 H114 H115 H12 H13 H15 H16 H18 H2 H23 H24 H25 H30 H4 H41 H42 H43 H44 H45 H46 H47 H48 H49 H50 H52 H57 H59 H6 H61 H62 H64 H65 H66 H67 H68 H69 H86 H87 H89 H91 H92 H93 H94 H95 H96 H97 H98 H99 I101 I102 I103 I104 I107 I111 I115 I117 I118 I131 I132 I133 I134 I135 I136 I137 I138 I139 I140 I141 I154 I155 I72 I80 I81 I83 I84 I86 I87 I88 I89 I90 I91 I92 I94 I95 I96 I98 I99 J11 J14 J141 J142 J144 J146 J147 J148 J149 J150 J151 J153 J163 J164 J167 J168 J169 J170 J171 J173 J174 J175 J176 J177 J178 J179 J182 J183 J184 J198 J200 J201 J202 J203 J204 J205 J206 J207 J208 J210 J211 J212 K10 K110 K112 K114 K13 K136 K14 K142 K143 K145 K146 K148 K165 K166 K167 K168 K171 K173 K174 K175 K176 K177 K178 K179 K18 K180 K187 K188 K189 K190 K191 K192 K193 K194 K195 K199 K20 K200 K201 K202 K219 K22 K221 K233 K235 K241 K244 K245 K248 K249 K251 K252 K254 K255 K256 K258 K259 K261 K262 K265 K266 K27 K28 K29 K31 K32 K33 K34 K35 K36 K38 K39 K4 K57 K58 K59 K6 K60 K61 K62 K65 K66 K69 K7 K71 K8 K84 K9 L1 L10 L100 L101 L102 L104 L105 L106 L108 L109 L11 L112 L114 L19 L2 L21 L26 L27 L3 L32 L35 L38 L39 L4 L40 L41 L42 L44 L45 L47 L48 L51 L54 L57 L58 L59 L6 L60 L61 L62 L63 L64 L65 L66 L67 L68 L7 L72 L74 L78 L84 L87 L88 L9 L91 L92 L94 L95 L97 L98 L99
Rim residues: A1000 A1003 A1005 A1009 A1010 A1051 A1057 A1067 A1157 A1196 A1198 A1258 A1262 A1320 A1336 A1349 A1350 A1353 A1373 A1380 A1398 A1413 A1432 A1434 A1440 A227 A233 A3 A31 A326 A333 A343 A344 A355 A368 A375 A378 A384 A4 A403 A404 A416 A417 A428 A431 A433 A450 A462 A463 A480 A498 A524 A533 A536 A544 A554 A555 A561 A589 A601 A606 A608 A612 A654 A671 A672 A673 A676 A677 A687 A694 A701 A75 A770 A776 A811 A812 A835 A838 A854 A855 A864 A874 A877 A955 A956 A976 D1020 D1053 D1066 D1131 D1156 D1161 D1166 D1169 D1171 D1177 D1178 D187 D191 D227 D262 D264 D265 D266 D267 D299 D305 D306 D307 D393 D397 D400 D525 D529 D537 D576 D593 D726 D727 D738 D748 D767 D787 D799 D854 D856 D887 D944 D948 D970 D986 F18 F20 F23 F31 G100 G102 G103 G41 G48 G76 G77 G81 G83 G91 G99 H10 H117 H17 H20 H3 H31 H53 H56 H70 H85 H90 I105 I116 I120 I122 I142 I145 I74 I78 I82 J138 J160 J197 J209 J215 K12 K135 K137 K138 K149 K15 K151 K163 K164 K169 K17 K181 K182 K184 K218 K222 K223 K231 K25 K257 K26 K263 K40 K5 K55 K56 L107 L113 L17 L18 L20 L37 L49 L52 L55 L56 L76 L79

1I6H	PISA	1i6h_1_1.pdb
Interacting residues: A10 A1001 A1004 A1006 A1007 A1013 A1014 A1017 A1054 A1055 A1059 A1060 A1062 A1063 A1066 A1070 A11 A1144 A1147 A1148 A1149 A1150 A1151 A1152 A1153 A1154 A1156 A1162 A1190 A1191 A12 A1261 A1264 A1268 A1269 A13 A1317 A1318 A1324 A1325 A1326 A1327 A1328 A1335 A1337 A1338 A1339 A1340 A1341 A1342 A1343 A1345 A1346 A1347 A1365 A1376 A1377 A1379 A14 A1409 A1410 A1413 A1418 A1421 A1422 A1424 A1425 A1428 A1429 A1430 A1431 A1432 A1433 A1434 A1436 A1437 A1438 A1439 A1441 A1442 A1443 A1444 A1445 A15 A16 A17 A18 A19 A2 A20 A21 A22 A228 A240 A242 A245 A246 A248 A26 A29 A30 A303 A304 A32 A325 A328 A329 A335 A336 A337 A338 A339 A340 A341 A342 A343 A344 A345 A346 A347 A348 A349 A350 A351 A352 A354 A356 A357 A358 A368 A369 A370 A373 A374 A379 A381 A382 A383 A4 A412 A443 A445 A447 A449 A451 A452 A455 A463 A464 A465 A466 A467 A469 A472 A475 A481 A482 A483 A484 A486 A488 A490 A491 A493 A494 A495 A496 A497 A499 A5 A500 A501 A503 A504 A505 A510 A525 A526 A529 A537 A538 A540 A543 A544 A547 A548 A551 A552 A556 A557 A559 A560 A562 A563 A564 A565 A566 A567 A568 A569 A570 A571 A572 A573 A575 A576 A597 A598 A6 A600 A602 A606 A608 A613 A614 A657 A658 A659 A660 A661 A662 A663 A664 A665 A666 A667 A668 A670 A68 A680 A69 A697 A698 A699 A7 A70 A700 A701 A709 A71 A710 A711 A714 A72 A738 A739 A740 A741 A742 A743 A746 A751 A752 A753 A757 A76 A760 A761 A771 A776 A778 A779 A78 A780 A781 A782 A783 A784 A785 A786 A787 A788 A789 A79 A790 A792 A795 A8 A801 A802 A804 A805 A806 A807 A808 A809 A81 A810 A813 A814 A816 A817 A818 A820 A821 A822 A824 A825 A828 A838 A839 A842 A843 A846 A851 A852 A853 A857 A860 A861 A862 A863 A865 A866 A867 A869 A870 A871 A9 A92 A942 A945 A946 A947 A954 A974 A976 D1001 D1003 D1004 D1005 D1006 D1009 D1013 D1014 D1015 D1018 D1019 D1021 D1023 D1026 D1027 D1030 D1033 D1036 D1037 D1039 D1047 D1052 D1060 D1063 D1064 D1065 D1067 D1069 D1070 D1071 D1073 D1074 D1075 D1076 D1077 D1078 D1079 D1080 D1081 D1082 D1083 D1084 D1085 D1086 D1087 D1099 D1100 D1102 D1103 D1104 D1105 D1106 D1107 D1108 D1114 D1115 D1117 D1118 D1120 D1127 D1128 D1129 D1130 D1131 D1132 D1133 D1134 D1135 D1136 D1137 D1138 D1139 D1140 D1141 D1142 D1143 D1144 D1145 D1146 D1147 D1148 D1149 D1150 D1151 D1152 D1154 D1155 D1156 D1157 D1158 D1159 D1161 D1168 D1170 D1172 D1173 D1174 D1175 D1176 D1178 D1180 D1183 D1184 D1191 D1192 D1193 D1194 D1195 D1196 D1197 D1198 D1199 D1200 D1201 D1202 D1203 D1204 D1205 D1206 D1207 D1208 D1209 D1210 D1211 D1212 D1213 D1215 D1216 D1217 D1218 D1219 D1220 D1222 D186 D190 D193 D195 D197 D263 D293 D294 D295 D296 D298 D308 D309 D311 D312 D315 D322 D325 D391 D392 D393 D394 D510 D512 D513 D514 D515 D516 D517 D518 D519 D524 D527 D530 D533 D534 D617 D619 D620 D622 D698 D699 D700 D701 D702 D703 D705 D728 D729 D730 D731 D737 D739 D742 D745 D748 D749 D759 D760 D761 D762 D763 D764 D765 D767 D768 D769 D780 D783 D784 D785 D795 D796 D797 D798 D799 D800 D801 D803 D815 D816 D817 D818 D822 D824 D827 D828 D829 D830 D831 D832 D833 D835 D836 D837 D838 D843 D844 D845 D847 D848 D849 D850 D852 D854 D969 D971 D975 D976 D977 D979 D987 D988 D989 D991 D992 D994 D995 D996 D997 D998 F1 F10 F11 F12 F13 F15 F16 F19 F2 F3 F32 F33 F4 F42 F43 F44 F45 F47 F48 F5 F51 F52 F54 F55 F56 F57 F58 F59 F6 F60 F61 F62 F63 F64 F65 F7 F8 F9 G11 G112 G114 G115 G116 G12 G13 G18 G2 G23 G25 G30 G4 G41 G42 G43 G44 G45 G46 G47 G48 G49 G50 G52 G57 G59 G6 G61 G62 G64 G65 G66 G67 G68 G69 G86 G87 G89 G90 G91 G92 G93 G94 G95 G96 G97 G98 G99 H102 H103 H115 H117 H118 H119 H120 H121 H122 H124 H136 H141 H19 H20 H21 H22 H23 H25 H39 H43 H45 H46 H47 H78 H79 H80 H82 H94 H95 H96 H97 H98 I11 I14 I141 I142 I144 I147 I148 I149 I150 I151 I153 I163 I164 I167 I168 I169 I170 I174 I175 I176 I177 I179 I182 I183 I184 I198 I200 I201 I202 I203 I204 I205 I206 I207 I208 I210 I211 I212 J101 J102 J104 J107 J115 J117 J132 J133 J134 J135 J136 J137 J138 J139 J140 J142 J154 J155 J80 J81 J83 J84 J86 J87 J88 J89 J90 J91 J92 J94 J95 J98 J99 K10 K114 K13 K14 K142 K143 K144 K145 K146 K147 K148 K163 K165 K166 K167 K168 K169 K171 K174 K175 K176 K177 K178 K179 K18 K180 K181 K187 K188 K189 K190 K191 K192 K193 K194 K199 K20 K200 K201 K202 K219 K22 K221 K222 K233 K235 K241 K244 K245 K248 K249 K251 K252 K254 K255 K256 K258 K259 K261 K262 K265 K27 K28 K29 K3 K31 K32 K33 K34 K35 K36 K38 K39 K4 K57 K58 K6 K60 K61 K62 K65 K66 K69 K7 K70 K71 K8 K84 L1 L10 L100 L101 L102 L103 L104 L105 L106 L108 L109 L11 L112 L114 L19 L2 L26 L3 L32 L35 L38 L39 L4 L40 L41 L42 L44 L45 L47 L48 L51 L54 L57 L58 L59 L6 L60 L61 L62 L63 L64 L65 L66 L67 L68 L7 L72 L74 L87 L88 L9 L91 L92 L94 L95 L97 L98 L99
Rim residues: A1002 A1005 A1009 A1010 A1016 A1051 A1067 A1163 A1196 A1198 A120 A1257 A1265 A1314 A1319 A1320 A133 A1336 A1349 A1350 A1373 A1378 A1380 A1393 A1397 A1406 A1420 A1427 A1435 A1440 A225 A227 A233 A236 A260 A326 A332 A333 A355 A375 A378 A403 A404 A417 A428 A429 A433 A448 A450 A461 A462 A47 A480 A492 A498 A502 A524 A533 A536 A545 A554 A555 A558 A601 A611 A612 A63 A654 A655 A669 A672 A673 A676 A687 A694 A702 A703 A736 A75 A756 A77 A770 A777 A80 A811 A829 A835 A854 A855 A864 A874 A877 A955 A956 A975 D1007 D1017 D1020 D1038 D1040 D1053 D1066 D1089 D1111 D1112 D1113 D1116 D1119 D1121 D1153 D1160 D1166 D1169 D1171 D1177 D1214 D187 D191 D227 D262 D264 D265 D267 D299 D305 D306 D307 D318 D319 D397 D400 D523 D525 D529 D531 D537 D576 D593 D594 D618 D725 D726 D727 D734 D735 D736 D738 D786 D787 D884 D887 D904 D918 D944 D948 D970 F17 F18 F20 F23 F53 G10 G113 G15 G16 G17 G20 G24 G3 G31 G53 G56 G70 G85 H100 H105 H41 H48 H76 H77 H81 H83 I125 I138 I146 I160 I173 I197 I209 I215 J103 J105 J111 J116 J118 J120 J122 J131 J141 J74 J79 J82 J93 J96 K11 K110 K112 K135 K136 K138 K140 K141 K149 K15 K151 K164 K182 K184 K195 K218 K223 K231 K242 K25 K257 K26 K263 K266 K40 K5 K55 K56 K59 K68 K9 L113 L17 L18 L20 L21 L27 L37 L46 L49 L52 L55 L56 L69 L76 L78 L79 L84 L96

1IJE	PISA	1ije_1_1.pdb
Interacting residues: A100 A101 A20 A21 A250 A251 A252 A254 A257 A260 A262 A289 A291 A293 A294 A307 A308 A309 A320 A428 A64 A67 A68 A69 A70 A72 A73 A74 A75 A76 A77 A78 A89 A90 A91 A92 A93 A94 A95 A97 A98 C1120 C1121 C1122 C1124 C1128 C1129 C1130 C1131 C1132 C1152 C1153 C1154 C1155 C1159 C1160 C1161 C1162 C1163 C1165 C1169 C1171 C1173 C1174 C1176 C1179 C1180 C1181 C1182 C1183 C1196 C1197 C1199 C1200 C1202 C1203 C1204 C1205 C1206
Rim residues: A106 A16 A249 A253 A255 A292 A305 A425 A96 C1119 C1157 C1167 C1185 C1198 C1201

1IJF	PISA	1ijf_1_1.pdb
Interacting residues: A101 A20 A21 A250 A251 A252 A254 A257 A260 A262 A289 A291 A293 A294 A307 A309 A320 A428 A64 A67 A68 A70 A72 A73 A74 A75 A76 A78 A89 A90 A91 A92 A93 A94 A95 A97 A98 D1120 D1121 D1122 D1124 D1128 D1129 D1130 D1131 D1132 D1152 D1154 D1155 D1159 D1160 D1161 D1162 D1163 D1165 D1169 D1171 D1173 D1174 D1176 D1179 D1180 D1181 D1182 D1183 D1196 D1197 D1199 D1202 D1203 D1204 D1205 D1206
Rim residues: A100 A106 A16 A249 A253 A255 A292 A305 A425 A69 A77 A96 D1119 D1153 D1157 D1185 D1198 D1200 D1201

1JAT	PQS	1jat.mmol
Interacting residues: A31 A33 A34 A55 A57 A60 A68 A69 A70 A72 A74 A82 A83 A85 B11 B14 B15 B18 B2 B3 B30 B33 B34 B35 B36 B38 B4 B5 B7 B8
Rim residues: A73 A84 B12 B37

1JK0	PISA	1jk0_1_1.pdb
Interacting residues: A101 A104 A107 A109 A111 A167 A170 A171 A174 A177 A178 A181 A184 A185 A187 A188 A197 A201 A202 A205 A84 A86 A87 A88 A89 A97 B115 B118 B119 B121 B122 B125 B126 B129 B132 B133 B143 B33 B35 B36 B37 B38 B39 B46 B49 B50 B53 B56 B58 B60 B90
Rim residues: A100 A142 A143 A145 A149 A153 A166 A173 A180 A198 A90 B102 B114 B128 B135 B136 B141 B149

1LE8	PISA	1le8_1_1.pdb
Interacting residues: A102 A103 A106 A80 A84 A88 A91 A92 A95 A96 A97 A98 A99 D187 D190 D191 D192 D193 D195 D196 D199 D200 D203 D204 D205
Rim residues: A105 A87 D186 D198

1M2O	PISA	1m2o_1_1.pdb
Interacting residues: A304 A305 A307 A308 A310 A312 A318 A350 A351 A352 A371 A373 A594 A599 A600 A601 A602 A605 A719 A722 A723 A726 A727 A745 A746 A747 A748 B174 B176 B32 B33 B37 B40 B41 B44 B48 B49 B50 B51 B52 B53 B54 B55 B56 B57 B58 B59 B60 B61 B72 B79 B82 B83 B86 B87 B89 B90
Rim residues: A133 A255 A257 A313 A349 A608 A609 A661 A710 A718 A720 A725 A749 B105 B121 B25 B45 B47 B70 B77 B80 B85

1M2V	PISA	1m2v_1_1.pdb
Interacting residues: A101 A105 A108 A482 A484 A508 A510 A633 A638 A67 A68 A686 A689 A69 A690 A693 A696 A71 A98 B246 B247 B249 B274 B61 B63 B64 B65 B66 B69 B73
Rim residues: A106 A486 A5 A634 A636 A637 A639 A640 A685 A697 A70 A73 A9 A96 A97 B245 B248 B275 B278 B68 B70 B72

1NEX	PQS	1nex_2.mmol
Interacting residues: C128 C129 C132 C135 C136 C139 C144 C147 C148 C151 C152 C154 C155 C158 C159 C160 C162 C163 C166 C167 C170 C171 C172 C175 C176 C184 C186 D270 D271 D272 D273 D274 D277 D278 D279 D282 D285 D286 D289 D290 D294 D297 D298 D300 D301 D302 D303 D305 D306 D352 D353
Rim residues: C127 C131 C161 C173 C174 C180 D275 D291 D296 D299 D304 D349 D356

1NGM	PQS	1ngm_1.mmol
Interacting residues: A106 A107 A108 A128 A129 A130 A133 A134 A137 A138 A140 A141 A142 A144 A145 A151 A152 A155 A157 A219 A220 A221 A224 A228 A61 A83 A87 A88 A89 A90 A91 A92 A94 A96 A97 B435 B436 B440 B445 B446 B447 B448 B451 B452 B455 B456 B457 B458 B459 B460 B462 B463 B464 B465 B466 B467 B469 B470 B471 B472 B473 B474 B475 B480 B483 B484 B487 B491 B494
Rim residues: A146 A153 A218 A225 A62 A63 A64 A95 B439 B442 B449 B454 B476 B479 B488 B490 B493 B495 B497

1NH2	PISA	1nh2_1_1.pdb
Interacting residues: A105 A106 A107 A138 A142 A145 A146 A83 A86 A87 A88 A89 A90 A91 A92 A93 A94 A95 G228 G229 G230 G231 G241 G242 G243 G244 G245 G246 G247 G248 G249 G251 G253 G258 G260 G262 G263 G264 G265 G266 G267 G268 G269 G270 G273 G274 G275 G276 G277 G278 G279 G280 G281 G282 G283 G284 G285 G286 H10 H106 H107 H108 H110 H111 H112 H113 H114 H115 H116 H117 H118 H12 H13 H14 H52 H53 H56 H57 H58 H59 H60 H61 H62 H63 H64 H65 H66 H67 H68 H69 H7 H70 H71 H72 H73 H74 H75 H76 H78 H85 H87 H9
Rim residues: A110 A98 G255 G256 H104 H109 H119 H15 H48 H49 H80

1NIK	PISA	1nik_1_1.pdb
Interacting residues: A10 A1001 A1004 A1006 A1007 A1013 A1014 A1017 A1054 A1055 A1059 A1060 A1062 A1063 A1066 A1070 A11 A1144 A1147 A1148 A1149 A1150 A1151 A1152 A1153 A1154 A1156 A1162 A1190 A1191 A12 A1261 A1264 A1268 A1269 A13 A1317 A1318 A1324 A1325 A1326 A1327 A1328 A1335 A1337 A1338 A1339 A1340 A1341 A1342 A1343 A1345 A1346 A1347 A1365 A1376 A1377 A1379 A14 A1409 A1410 A1413 A1418 A1421 A1422 A1424 A1425 A1428 A1429 A1430 A1431 A1432 A1433 A1434 A1436 A1437 A1438 A1439 A1441 A1442 A1443 A1444 A1445 A15 A16 A17 A18 A19 A2 A20 A21 A22 A228 A240 A242 A245 A246 A248 A26 A29 A30 A303 A304 A32 A325 A328 A329 A335 A336 A337 A338 A339 A340 A341 A342 A343 A344 A345 A346 A347 A348 A349 A350 A351 A352 A354 A356 A357 A358 A368 A369 A370 A373 A374 A379 A381 A382 A383 A4 A412 A443 A445 A447 A449 A451 A452 A455 A463 A464 A465 A466 A467 A469 A472 A475 A481 A482 A483 A484 A486 A488 A490 A491 A493 A494 A495 A496 A497 A499 A5 A500 A501 A503 A504 A505 A510 A525 A526 A529 A537 A538 A540 A543 A544 A547 A548 A551 A552 A556 A557 A559 A560 A562 A563 A564 A565 A566 A567 A568 A569 A570 A571 A572 A573 A575 A576 A597 A598 A6 A600 A602 A606 A608 A613 A614 A657 A658 A659 A660 A661 A662 A663 A664 A665 A666 A667 A668 A670 A68 A680 A69 A697 A698 A699 A7 A70 A700 A701 A709 A71 A710 A711 A714 A72 A738 A739 A740 A741 A742 A743 A746 A751 A752 A753 A757 A76 A760 A761 A771 A776 A778 A779 A78 A780 A781 A782 A783 A784 A785 A786 A787 A788 A789 A79 A790 A792 A795 A8 A801 A802 A804 A805 A806 A807 A808 A809 A81 A810 A813 A814 A816 A817 A818 A820 A821 A822 A824 A825 A828 A838 A839 A842 A843 A846 A851 A852 A853 A857 A860 A861 A862 A863 A865 A866 A867 A869 A870 A871 A9 A92 A942 A945 A946 A947 A954 A974 A976 C1001 C1003 C1004 C1005 C1006 C1009 C1013 C1014 C1015 C1018 C1019 C1021 C1023 C1026 C1027 C1030 C1033 C1036 C1037 C1039 C1047 C1052 C1060 C1063 C1064 C1065 C1067 C1069 C1070 C1071 C1073 C1074 C1075 C1076 C1077 C1078 C1079 C1080 C1081 C1082 C1083 C1084 C1085 C1086 C1087 C1099 C1100 C1102 C1103 C1104 C1105 C1106 C1107 C1108 C1114 C1115 C1117 C1118 C1120 C1127 C1128 C1129 C1130 C1131 C1132 C1133 C1134 C1135 C1136 C1137 C1138 C1139 C1140 C1141 C1142 C1143 C1144 C1145 C1146 C1147 C1148 C1149 C1150 C1151 C1152 C1154 C1155 C1156 C1157 C1158 C1159 C1161 C1168 C1170 C1172 C1173 C1174 C1175 C1176 C1178 C1180 C1183 C1184 C1191 C1192 C1193 C1194 C1195 C1196 C1197 C1198 C1199 C1200 C1201 C1202 C1203 C1204 C1205 C1206 C1207 C1208 C1209 C1210 C1211 C1212 C1213 C1215 C1216 C1217 C1218 C1219 C1220 C1222 C186 C190 C193 C195 C197 C263 C293 C294 C295 C296 C298 C308 C309 C311 C312 C315 C322 C325 C391 C392 C393 C394 C510 C512 C513 C514 C515 C516 C517 C518 C519 C524 C527 C530 C533 C534 C617 C619 C620 C622 C698 C699 C700 C701 C702 C703 C705 C728 C729 C730 C731 C737 C739 C742 C745 C748 C749 C759 C760 C761 C762 C763 C764 C765 C767 C768 C769 C780 C783 C784 C785 C795 C796 C797 C798 C799 C800 C801 C803 C815 C816 C817 C818 C822 C824 C827 C828 C829 C830 C831 C832 C833 C835 C836 C837 C838 C843 C844 C845 C847 C848 C849 C850 C852 C969 C971 C975 C976 C977 C979 C987 C988 C989 C991 C992 C994 C995 C996 C997 C998 E1 E10 E11 E12 E13 E15 E16 E19 E2 E3 E32 E33 E4 E42 E43 E44 E45 E47 E48 E5 E51 E52 E54 E55 E56 E57 E58 E59 E6 E60 E61 E62 E63 E64 E65 E7 E8 E9 F11 F112 F114 F115 F116 F12 F13 F18 F2 F23 F25 F30 F4 F41 F42 F43 F44 F45 F46 F47 F48 F49 F50 F52 F57 F59 F6 F61 F62 F64 F65 F66 F67 F68 F69 F86 F87 F89 F90 F91 F92 F93 F94 F95 F96 F97 F98 F99 G102 G103 G115 G117 G118 G119 G120 G121 G122 G124 G136 G141 G19 G20 G21 G22 G23 G25 G39 G43 G45 G46 G47 G78 G79 G80 G82 G94 G95 G96 G97 G98 H11 H14 H141 H142 H144 H147 H148 H149 H150 H151 H153 H163 H164 H167 H168 H169 H170 H174 H175 H176 H177 H179 H182 H183 H184 H198 H200 H201 H202 H203 H204 H205 H206 H207 H208 H210 H211 H212 I101 I102 I104 I107 I115 I117 I132 I133 I134 I135 I136 I137 I138 I139 I140 I142 I154 I155 I80 I81 I83 I84 I86 I87 I88 I89 I90 I91 I92 I94 I95 I98 I99 J10 J114 J13 J14 J142 J143 J144 J145 J146 J147 J148 J163 J165 J166 J167 J168 J169 J171 J174 J175 J176 J177 J178 J179 J18 J180 J181 J187 J188 J189 J190 J191 J192 J193 J194 J199 J20 J200 J201 J202 J219 J22 J221 J222 J233 J235 J241 J244 J245 J248 J249 J251 J252 J254 J255 J256 J258 J259 J261 J262 J265 J27 J28 J29 J3 J31 J32 J33 J34 J35 J36 J38 J39 J4 J57 J58 J6 J60 J61 J62 J65 J66 J69 J7 J70 J71 J8 J84 K1 K10 K100 K101 K102 K103 K104 K105 K106 K108 K109 K11 K112 K114 K19 K2 K26 K3 K32 K35 K38 K39 K4 K40 K41 K42 K44 K45 K47 K48 K51 K54 K57 K58 K59 K6 K60 K61 K62 K63 K64 K65 K66 K67 K68 K7 K72 K74 K87 K88 K9 K91 K92 K94 K95 K97 K98 K99
Rim residues: A1002 A1005 A1009 A1010 A1016 A1051 A1067 A1163 A1196 A1198 A120 A1257 A1265 A1314 A1319 A1320 A133 A1336 A1349 A1350 A1373 A1378 A1380 A1393 A1397 A1406 A1420 A1427 A1435 A1440 A1446 A1448 A1449 A225 A227 A233 A236 A260 A326 A332 A333 A355 A375 A378 A403 A404 A417 A428 A429 A433 A448 A450 A461 A462 A47 A480 A498 A502 A524 A533 A536 A545 A554 A555 A558 A601 A611 A612 A63 A654 A655 A669 A672 A673 A676 A687 A694 A702 A703 A736 A75 A756 A77 A770 A777 A80 A811 A829 A835 A854 A855 A864 A874 A877 A955 A956 A975 C1007 C1017 C1020 C1038 C1040 C1053 C1066 C1089 C1111 C1112 C1113 C1116 C1119 C1121 C1153 C1160 C1166 C1169 C1171 C1177 C1214 C187 C191 C227 C262 C264 C265 C267 C299 C305 C306 C307 C318 C319 C397 C400 C523 C525 C529 C531 C537 C576 C593 C594 C618 C725 C726 C727 C734 C735 C736 C738 C786 C787 C854 C884 C887 C904 C918 C944 C948 C970 C986 E17 E18 E20 E23 E53 F10 F113 F15 F16 F17 F20 F24 F3 F31 F53 F56 F70 F85 G100 G105 G106 G41 G48 G76 G77 G81 G83 H125 H138 H146 H160 H173 H197 H209 H215 I103 I105 I111 I116 I118 I120 I122 I131 I141 I145 I74 I79 I82 I93 I96 J11 J110 J112 J135 J136 J138 J140 J141 J149 J15 J151 J164 J182 J184 J195 J218 J223 J231 J242 J25 J257 J26 J263 J266 J40 J5 J55 J56 J59 J68 J9 K113 K17 K18 K20 K21 K27 K37 K46 K49 K52 K55 K56 K69 K76 K78 K79 K84 K96

1NRJ	PISA	1nrj_1_1.pdb
Interacting residues: A10 A11 A12 A13 A133 A135 A136 A137 A139 A14 A141 A27 A30 A31 A34 A35 A38 A8 A86 B47 B52 B58 B59 B60 B61 B64 B65 B66 B67 B68 B69 B70 B71 B72 B73 B74 B75 B77 B78 B79 B91 B93 B94
Rim residues: A134 A17 A37 A39 A84 B237 B48 B56 B76 B80

1OF5	PISA	1of5_1_1.pdb
Interacting residues: A308 A309 A310 A312 A314 A385 A387 A388 A389 A390 A391 A392 A396 A398 A400 A446 A448 A450 A461 A462 A463 A464 A466 A468 A471 A473 A474 A475 A485 A486 A487 A488 B148 B150 B152 B167 B170 B172 B173 B174 B175 B176 B51 B53 B56 B81 B84 B85 B86 B87 B88 B91 B93 B95 B97 B99
Rim residues: A306 A311 A313 A315 A316 A465 A472 A476 A483 A484 B101 B168 B48 B50 B58 B82 B83 B89

1OXB	PISA	1oxb_1_1.pdb
Interacting residues: A13 A16 A20 A27 A31 A34 A38 A60 A61 A64 A65 A67 A68 A69 A71 A72 A83 A86 A87 A90 B1095 B1096 B1097 B1098 B1099 B1101 B1102 B1105 B1106 B1109 B1146 B1148 B1174 B1175 B1196 B1198 B1199
Rim residues: A10 A12 A17 A19 A21 B1195 B1200

1PYI	PISA	1pyi_1_1.pdb
Interacting residues: A100 A101 A102 A103 A104 A105 A106 A107 A109 A110 A111 A112 A31 A64 A65 A66 A67 A68 A72 A76 A77 A80 A81 A83 A84 A86 A87 A88 A90 A91 A94 A96 A99 B31 B32 B35 B48 B49 B60 B62 B71 B72 B73 B74 B75 B76 B77 B79 B80 B81 B82 B83 B84 B86 B87 B88 B90 B91 B94 B96 B98 B99
Rim residues: A108 A114 A117 A38 A69 A95 A97 A98 B46 B50 B55 B58 B59 B61 B66 B70 B78 B89 B95 B97

1R5U	PISA	1r5u_1_1.pdb
Interacting residues: A10 A1001 A1004 A1006 A1007 A1013 A1014 A1017 A1054 A1055 A1059 A1060 A1062 A1063 A1066 A11 A1144 A1147 A1148 A1149 A1150 A1151 A1152 A1153 A1154 A1156 A1162 A1163 A1190 A1196 A1198 A12 A1264 A1269 A13 A1317 A1318 A1324 A1325 A1326 A1327 A1328 A1335 A1337 A1338 A1339 A1340 A1341 A1342 A1343 A1345 A1346 A1347 A1365 A1376 A1377 A1379 A14 A1409 A1410 A1413 A1418 A1421 A1422 A1424 A1428 A1429 A1430 A1431 A1433 A1436 A1437 A1438 A1439 A1441 A1442 A1443 A1444 A15 A16 A17 A18 A19 A2 A20 A21 A22 A228 A240 A242 A245 A246 A248 A26 A29 A30 A303 A304 A32 A325 A328 A329 A335 A336 A338 A339 A340 A341 A342 A343 A344 A345 A346 A347 A348 A349 A350 A351 A352 A354 A356 A357 A358 A368 A369 A370 A373 A374 A381 A382 A383 A4 A412 A443 A445 A447 A449 A451 A452 A455 A463 A464 A465 A466 A467 A469 A472 A475 A481 A482 A483 A484 A486 A488 A490 A491 A493 A494 A495 A496 A497 A499 A5 A500 A501 A503 A504 A505 A510 A525 A526 A529 A537 A538 A540 A543 A544 A547 A548 A551 A552 A556 A557 A559 A560 A562 A563 A564 A565 A566 A567 A568 A569 A570 A571 A572 A573 A575 A576 A597 A598 A6 A600 A602 A606 A608 A613 A614 A657 A658 A659 A660 A661 A662 A663 A664 A665 A666 A667 A668 A670 A68 A680 A69 A697 A698 A699 A7 A70 A700 A701 A709 A71 A710 A711 A714 A72 A738 A739 A740 A741 A742 A743 A746 A751 A752 A753 A757 A76 A760 A761 A771 A776 A778 A779 A78 A780 A781 A782 A783 A784 A785 A786 A787 A788 A789 A79 A790 A792 A795 A8 A801 A802 A804 A805 A806 A807 A808 A81 A810 A811 A813 A814 A816 A817 A818 A820 A821 A822 A824 A825 A828 A838 A839 A842 A843 A846 A851 A852 A853 A857 A860 A861 A862 A863 A865 A866 A867 A869 A870 A871 A9 A92 A942 A946 A947 A954 A974 D1001 D1003 D1004 D1005 D1006 D1009 D1013 D1014 D1015 D1018 D1019 D1021 D1023 D1026 D1027 D1030 D1033 D1036 D1037 D1039 D1052 D1060 D1063 D1064 D1065 D1067 D1069 D1070 D1071 D1073 D1074 D1075 D1076 D1077 D1078 D1079 D1080 D1081 D1082 D1083 D1084 D1085 D1086 D1087 D1099 D1100 D1102 D1103 D1104 D1105 D1106 D1107 D1108 D1114 D1115 D1117 D1118 D1120 D1127 D1128 D1129 D1130 D1131 D1132 D1133 D1134 D1135 D1136 D1137 D1138 D1139 D1140 D1141 D1142 D1143 D1144 D1145 D1146 D1147 D1148 D1149 D1150 D1151 D1152 D1154 D1155 D1156 D1157 D1158 D1159 D1161 D1168 D1170 D1172 D1173 D1174 D1175 D1176 D1178 D1180 D1183 D1184 D1191 D1192 D1193 D1194 D1195 D1196 D1197 D1198 D1199 D1200 D1201 D1202 D1203 D1204 D1205 D1206 D1207 D1208 D1209 D1210 D1211 D1212 D1213 D1215 D1216 D1217 D1218 D1219 D1220 D1222 D186 D190 D193 D195 D197 D263 D293 D294 D295 D296 D298 D308 D311 D312 D315 D322 D325 D394 D510 D512 D513 D514 D515 D516 D517 D518 D519 D524 D527 D530 D533 D534 D617 D619 D620 D622 D698 D699 D700 D701 D702 D703 D705 D728 D729 D731 D737 D739 D742 D745 D748 D749 D760 D761 D762 D763 D764 D768 D769 D780 D783 D784 D785 D795 D796 D797 D798 D799 D800 D801 D803 D815 D816 D817 D818 D822 D824 D827 D828 D829 D830 D831 D832 D833 D835 D836 D837 D838 D843 D844 D845 D847 D848 D849 D850 D852 D969 D971 D975 D976 D977 D979 D987 D988 D989 D991 D992 D994 D995 D996 D997 D998 F1 F10 F11 F12 F13 F15 F16 F19 F2 F3 F32 F33 F4 F42 F43 F44 F45 F47 F48 F5 F51 F52 F54 F55 F56 F57 F58 F59 F6 F60 F61 F62 F63 F64 F65 F7 F8 F9 G102 G103 G115 G117 G118 G119 G120 G121 G122 G124 G136 G141 G19 G20 G21 G22 G23 G25 G39 G43 G45 G46 G47 G78 G79 G80 G82 G94 G95 G96 G97 G98 H11 H14 H141 H142 H144 H147 H148 H149 H150 H151 H153 H163 H164 H167 H168 H169 H170 H174 H175 H176 H177 H178 H179 H182 H183 H184 H198 H200 H201 H202 H203 H204 H205 H206 H207 H208 H210 H211 H212 I11 I112 I114 I115 I116 I12 I13 I18 I2 I23 I25 I30 I4 I41 I42 I43 I44 I45 I46 I47 I48 I49 I57 I59 I6 I61 I62 I64 I65 I66 I67 I68 I69 I86 I87 I89 I91 I93 I94 I95 I96 I97 I98 I99 J102 J104 J115 J117 J118 J132 J133 J134 J135 J136 J137 J138 J139 J140 J142 J154 J155 J80 J81 J83 J84 J86 J87 J88 J89 J90 J91 J92 J94 J95 J98 J99 K10 K114 K13 K14 K142 K143 K144 K145 K146 K147 K148 K163 K165 K166 K167 K168 K169 K171 K174 K175 K176 K177 K178 K179 K18 K180 K181 K187 K188 K189 K190 K191 K192 K193 K194 K199 K20 K200 K201 K202 K219 K22 K221 K222 K233 K235 K241 K244 K245 K248 K249 K251 K252 K254 K255 K256 K258 K259 K261 K262 K265 K27 K28 K29 K3 K31 K32 K33 K34 K35 K36 K38 K39 K4 K57 K58 K6 K60 K61 K62 K65 K66 K69 K7 K70 K71 K8 K84 L1 L10 L100 L101 L102 L103 L104 L105 L106 L108 L109 L11 L112 L114 L19 L2 L26 L3 L32 L35 L38 L39 L4 L40 L41 L42 L44 L45 L47 L48 L51 L54 L57 L58 L59 L6 L60 L61 L62 L63 L64 L65 L66 L67 L68 L7 L72 L74 L87 L88 L9 L91 L92 L94 L95 L97 L98 L99
Rim residues: A1002 A1005 A1009 A1010 A1016 A1036 A1051 A1061 A1067 A1070 A1164 A1191 A1201 A1257 A1261 A1265 A1268 A1314 A1319 A1320 A133 A1336 A1349 A1350 A1373 A1378 A1380 A1393 A1397 A1406 A1420 A1427 A1432 A1434 A1435 A1440 A225 A227 A233 A236 A260 A326 A332 A333 A337 A355 A375 A378 A379 A403 A404 A417 A428 A429 A433 A448 A450 A461 A462 A47 A480 A492 A498 A502 A524 A533 A536 A545 A554 A555 A558 A601 A611 A612 A63 A654 A655 A669 A672 A673 A676 A687 A694 A702 A703 A736 A75 A756 A77 A770 A777 A80 A829 A835 A854 A855 A864 A874 A877 A945 A955 A956 A975 A976 D1007 D1017 D1020 D1038 D1040 D1047 D1053 D1066 D1089 D1111 D1112 D1113 D1116 D1119 D1121 D1153 D1160 D1166 D1169 D1171 D1177 D1214 D187 D191 D262 D264 D265 D299 D305 D306 D309 D318 D319 D391 D392 D393 D397 D400 D522 D523 D525 D529 D531 D537 D576 D593 D594 D618 D725 D726 D727 D734 D735 D736 D738 D759 D765 D767 D786 D787 D854 D884 D887 D904 D918 D935 D944 D948 D970 F17 F18 F20 F23 F53 G100 G105 G106 G41 G48 G76 G77 G81 G83 H138 H146 H160 H173 H197 H209 H215 I10 I113 I15 I16 I17 I20 I24 I3 I31 I50 I52 I53 I56 I70 I85 I90 I92 J101 J103 J105 J107 J111 J116 J120 J122 J131 J141 J145 J74 J79 J82 J93 J96 K11 K110 K112 K135 K136 K138 K140 K141 K149 K15 K151 K164 K182 K184 K195 K218 K223 K231 K242 K25 K257 K26 K263 K266 K40 K5 K55 K56 K59 K68 K9 L113 L17 L18 L20 L21 L27 L37 L46 L49 L52 L55 L56 L69 L76 L78 L79 L84 L96

1R9R	PQS	1r9r.mmol
Interacting residues: A10 A1001 A1004 A1006 A1007 A1013 A1014 A1016 A1017 A1055 A1059 A1060 A1062 A1063 A1070 A11 A1144 A1147 A1148 A1149 A1150 A1151 A1152 A1153 A1154 A1190 A1196 A12 A1261 A1264 A1265 A1268 A1269 A13 A1318 A1324 A1325 A1326 A1327 A1335 A1337 A1338 A1339 A1340 A1341 A1342 A1343 A1345 A1365 A1376 A1377 A1378 A1379 A14 A1409 A1410 A1418 A1421 A1422 A1424 A1425 A1428 A1429 A1430 A1431 A1432 A1433 A1436 A1437 A1438 A1441 A1442 A1443 A1444 A1445 A15 A16 A17 A18 A19 A20 A21 A22 A236 A240 A242 A245 A246 A254 A255 A26 A29 A30 A303 A304 A320 A321 A325 A328 A329 A335 A336 A337 A338 A339 A340 A341 A342 A343 A344 A345 A346 A347 A348 A349 A350 A351 A352 A356 A357 A358 A368 A369 A370 A373 A374 A379 A381 A383 A4 A412 A443 A445 A447 A449 A451 A452 A455 A461 A463 A464 A465 A466 A467 A469 A47 A472 A481 A482 A483 A484 A486 A488 A490 A491 A492 A493 A494 A495 A496 A497 A499 A5 A500 A501 A503 A504 A505 A525 A526 A529 A536 A537 A538 A540 A543 A544 A545 A547 A548 A551 A552 A556 A557 A559 A560 A562 A563 A564 A565 A566 A567 A568 A569 A570 A571 A572 A575 A576 A597 A598 A6 A600 A602 A606 A613 A614 A658 A659 A660 A661 A662 A663 A664 A665 A666 A667 A668 A670 A69 A697 A698 A699 A7 A700 A701 A709 A71 A711 A714 A738 A739 A740 A742 A746 A751 A752 A753 A757 A76 A760 A761 A771 A776 A778 A779 A78 A780 A781 A782 A783 A785 A786 A787 A788 A789 A79 A790 A792 A8 A801 A802 A804 A805 A806 A807 A808 A809 A81 A810 A811 A813 A814 A816 A817 A818 A821 A822 A824 A825 A828 A838 A839 A843 A851 A852 A853 A857 A860 A861 A862 A863 A865 A866 A867 A869 A870 A871 A9 A92 A945 A946 A947 A954 A974 B1001 B1003 B1004 B1005 B1006 B1009 B1013 B1014 B1015 B1017 B1018 B1019 B1021 B1023 B1026 B1030 B1033 B1036 B1037 B1039 B1047 B1052 B1060 B1063 B1064 B1065 B1067 B1069 B1070 B1073 B1074 B1075 B1076 B1077 B1078 B1079 B1080 B1081 B1082 B1084 B1085 B1086 B1087 B1089 B1099 B1100 B1102 B1103 B1104 B1105 B1106 B1107 B1108 B1114 B1117 B1118 B1120 B1127 B1128 B1129 B1130 B1131 B1132 B1133 B1134 B1135 B1136 B1137 B1138 B1139 B1140 B1141 B1142 B1143 B1144 B1145 B1146 B1147 B1148 B1149 B1150 B1151 B1152 B1154 B1155 B1156 B1158 B1159 B1160 B1170 B1173 B1174 B1175 B1176 B1178 B1180 B1183 B1191 B1192 B1193 B1194 B1195 B1196 B1197 B1198 B1199 B1200 B1201 B1202 B1203 B1204 B1205 B1206 B1207 B1208 B1209 B1210 B1211 B1212 B1213 B1215 B1216 B1217 B1218 B1219 B1220 B1222 B187 B190 B193 B195 B196 B262 B263 B293 B294 B295 B307 B308 B309 B311 B312 B315 B322 B325 B391 B392 B393 B394 B469 B470 B471 B510 B512 B513 B514 B515 B516 B517 B518 B519 B524 B530 B533 B534 B617 B619 B620 B698 B699 B700 B701 B702 B703 B705 B726 B728 B729 B730 B737 B742 B745 B748 B749 B759 B760 B761 B762 B763 B764 B765 B767 B768 B769 B780 B783 B784 B785 B797 B798 B800 B801 B816 B822 B823 B824 B827 B828 B829 B830 B831 B832 B833 B835 B836 B837 B842 B843 B845 B847 B848 B849 B850 B852 B884 B918 B919 B935 B948 B969 B971 B975 B976 B977 B987 B988 B989 B991 B992 B995 B996 B997 B998 C10 C13 C135 C138 C14 C142 C143 C144 C145 C146 C147 C148 C151 C165 C166 C167 C168 C169 C174 C175 C176 C177 C178 C179 C18 C180 C181 C187 C188 C189 C190 C191 C192 C193 C194 C199 C20 C200 C201 C202 C218 C219 C221 C222 C233 C235 C241 C244 C245 C248 C249 C251 C252 C254 C255 C258 C259 C26 C262 C265 C27 C28 C29 C3 C31 C32 C34 C35 C36 C38 C39 C4 C57 C58 C59 C6 C60 C61 C62 C65 C66 C69 C8 C84 C9 E11 E14 E141 E142 E144 E146 E147 E148 E149 E150 E151 E153 E163 E167 E168 E169 E170 E174 E175 E176 E177 E179 E182 E183 E184 E198 E200 E201 E202 E203 E204 E205 E206 E207 E208 E210 E211 E212 F102 F104 F111 F115 F117 F118 F131 F132 F133 F134 F135 F136 F137 F138 F139 F140 F142 F154 F80 F82 F83 F86 F87 F88 F89 F90 F91 F92 F93 F95 F99 H102 H117 H118 H119 H120 H121 H122 H124 H136 H141 H19 H20 H21 H22 H23 H25 H39 H43 H45 H46 H48 H77 H78 H79 H80 H83 H94 H95 H96 H97 H98 I11 I112 I113 I114 I115 I116 I12 I13 I15 I18 I2 I25 I30 I4 I41 I42 I43 I44 I45 I46 I47 I48 I49 I50 I52 I53 I56 I57 I59 I6 I61 I62 I65 I66 I67 I68 I69 I86 I87 I89 I90 I91 I92 I93 I94 I95 I96 I97 I98 I99 J1 J10 J11 J12 J13 J15 J16 J2 J20 J3 J32 J33 J4 J42 J43 J44 J45 J47 J48 J49 J5 J51 J52 J54 J55 J56 J57 J58 J59 J6 J60 J61 J62 J63 J64 J65 J7 J8 J9 K1 K10 K101 K102 K104 K105 K108 K109 K11 K112 K114 K19 K2 K20 K26 K32 K35 K38 K39 K4 K40 K41 K42 K44 K45 K47 K48 K51 K52 K55 K57 K58 K59 K6 K60 K61 K62 K65 K66 K67 K68 K72 K74 K76 K79 K87 K88 K9 K91 K92 K94 K95 K96 K97 K98 K99
Rim residues: A1002 A1005 A1009 A1010 A1051 A1054 A1057 A1066 A1067 A1119 A1145 A1156 A1162 A1191 A1198 A1234 A1257 A1258 A1314 A1315 A1317 A1319 A1320 A1328 A1336 A1346 A1347 A1349 A1350 A1373 A1380 A1393 A1397 A1406 A1413 A1427 A1434 A1435 A1439 A1440 A225 A227 A228 A233 A248 A249 A253 A256 A260 A31 A315 A32 A326 A332 A333 A354 A355 A359 A372 A382 A384 A403 A404 A417 A428 A429 A433 A448 A450 A462 A475 A480 A498 A502 A509 A510 A524 A533 A554 A555 A558 A561 A573 A601 A608 A611 A612 A63 A640 A654 A657 A669 A672 A673 A676 A68 A680 A694 A695 A70 A703 A710 A72 A735 A736 A74 A741 A743 A744 A75 A77 A770 A777 A784 A795 A80 A812 A820 A829 A835 A842 A846 A854 A855 A864 A942 A955 A972 A973 A976 B1007 B1020 B1038 B1040 B1050 B1053 B1066 B1071 B1083 B1111 B1112 B1113 B1115 B1116 B1119 B1121 B1153 B1161 B1166 B1168 B1169 B1171 B1172 B1177 B1184 B1185 B1214 B1221 B186 B191 B197 B264 B265 B267 B296 B298 B305 B306 B318 B319 B390 B397 B400 B459 B522 B525 B527 B529 B537 B593 B594 B618 B622 B725 B727 B731 B734 B735 B736 B738 B739 B786 B787 B799 B803 B815 B818 B838 B844 B854 B870 B902 B916 B937 B944 B950 B970 B979 B993 B994 C11 C110 C112 C114 C136 C137 C149 C15 C150 C163 C164 C17 C171 C173 C182 C184 C195 C22 C223 C224 C231 C239 C242 C25 C256 C257 C261 C263 C266 C33 C40 C5 C55 C7 C71 E138 E139 E143 E164 E173 E197 E209 E215 E7 F101 F103 F105 F107 F114 F116 F119 F122 F145 F155 F74 F81 F84 F94 F96 F98 H100 H103 H105 H115 H138 H16 H18 H27 H41 H47 H81 H82 I10 I16 I17 I23 I24 I27 I3 I31 I64 I70 I72 I85 I88 J17 J18 J19 J24 J31 J40 J53 K100 K103 K106 K113 K17 K18 K21 K24 K27 K3 K37 K46 K49 K54 K56 K63 K64 K69 K7 K78 K8 K84

1R9S	PQS	1r9s.mmol
Interacting residues: A10 A1001 A1004 A1006 A1007 A1013 A1014 A1017 A1054 A1055 A1059 A1060 A1062 A1063 A1066 A1070 A11 A1144 A1147 A1148 A1149 A1150 A1151 A1152 A1153 A1154 A1156 A1162 A1190 A1191 A12 A1261 A1264 A1268 A1269 A13 A1317 A1318 A1324 A1325 A1326 A1327 A1328 A1335 A1337 A1338 A1339 A1340 A1341 A1342 A1343 A1345 A1346 A1347 A1365 A1376 A1377 A1379 A14 A1409 A1410 A1413 A1418 A1421 A1422 A1424 A1425 A1428 A1429 A1430 A1431 A1432 A1433 A1434 A1436 A1437 A1438 A1439 A1441 A1442 A1443 A1444 A1445 A15 A16 A17 A18 A19 A2 A20 A21 A22 A228 A240 A242 A245 A246 A248 A26 A29 A30 A303 A304 A32 A325 A328 A329 A335 A336 A337 A338 A339 A340 A341 A342 A343 A344 A345 A346 A347 A348 A349 A350 A351 A352 A354 A356 A357 A358 A368 A369 A370 A373 A374 A379 A381 A382 A383 A4 A412 A443 A445 A447 A449 A451 A452 A455 A463 A464 A465 A466 A467 A469 A472 A475 A481 A482 A483 A484 A486 A488 A490 A491 A493 A494 A495 A496 A497 A499 A5 A500 A501 A503 A504 A505 A510 A525 A526 A529 A537 A538 A540 A543 A544 A547 A548 A551 A552 A556 A557 A559 A560 A562 A563 A564 A565 A566 A567 A568 A569 A570 A571 A572 A573 A575 A576 A597 A598 A6 A600 A602 A606 A608 A613 A614 A657 A658 A659 A660 A661 A662 A663 A664 A665 A666 A667 A668 A670 A68 A680 A69 A697 A698 A699 A7 A70 A700 A701 A709 A71 A710 A711 A714 A72 A738 A739 A740 A741 A742 A743 A746 A751 A752 A753 A757 A76 A760 A761 A771 A776 A778 A779 A78 A780 A781 A782 A783 A784 A785 A786 A787 A788 A789 A79 A790 A792 A795 A8 A801 A802 A804 A805 A806 A807 A808 A809 A81 A810 A813 A814 A816 A817 A818 A820 A821 A822 A824 A825 A828 A838 A839 A842 A843 A846 A851 A852 A853 A857 A860 A861 A862 A863 A865 A866 A867 A869 A870 A871 A9 A92 A942 A946 A947 A954 A974 A976 B1001 B1003 B1004 B1005 B1006 B1009 B1013 B1014 B1015 B1018 B1019 B1021 B1023 B1026 B1027 B1030 B1033 B1036 B1037 B1039 B1047 B1052 B1060 B1063 B1064 B1065 B1067 B1069 B1070 B1071 B1073 B1074 B1075 B1076 B1077 B1078 B1079 B1080 B1081 B1082 B1083 B1084 B1085 B1086 B1087 B1099 B1100 B1102 B1103 B1104 B1105 B1106 B1107 B1108 B1114 B1115 B1117 B1118 B1120 B1127 B1128 B1129 B1130 B1131 B1132 B1133 B1134 B1135 B1136 B1137 B1138 B1139 B1140 B1141 B1142 B1143 B1144 B1145 B1146 B1147 B1148 B1149 B1150 B1151 B1152 B1154 B1155 B1156 B1157 B1158 B1159 B1161 B1168 B1170 B1172 B1173 B1174 B1175 B1176 B1178 B1180 B1183 B1184 B1191 B1192 B1193 B1194 B1195 B1196 B1197 B1198 B1199 B1200 B1201 B1202 B1203 B1204 B1205 B1206 B1207 B1208 B1209 B1210 B1211 B1212 B1213 B1215 B1216 B1217 B1218 B1219 B1220 B1222 B186 B190 B193 B195 B197 B263 B293 B294 B295 B296 B298 B308 B309 B311 B312 B315 B322 B325 B391 B392 B393 B394 B510 B512 B513 B514 B515 B516 B517 B518 B519 B524 B527 B530 B533 B534 B617 B619 B620 B622 B698 B699 B700 B701 B702 B703 B705 B728 B729 B730 B731 B737 B739 B742 B745 B748 B749 B759 B760 B761 B762 B763 B764 B765 B767 B768 B769 B780 B783 B784 B785 B795 B796 B797 B798 B799 B800 B801 B803 B815 B816 B817 B818 B822 B824 B827 B828 B829 B830 B831 B832 B833 B835 B836 B837 B838 B843 B844 B845 B847 B848 B849 B850 B852 B969 B971 B975 B976 B977 B979 B987 B988 B989 B991 B992 B994 B995 B996 B997 B998 C10 C114 C13 C14 C142 C143 C144 C145 C146 C147 C148 C163 C165 C166 C167 C168 C169 C171 C174 C175 C176 C177 C178 C179 C18 C180 C181 C187 C188 C189 C190 C191 C192 C193 C194 C199 C20 C200 C201 C202 C219 C22 C221 C222 C233 C235 C241 C244 C245 C248 C249 C251 C252 C254 C255 C256 C258 C259 C261 C262 C265 C27 C28 C29 C3 C31 C32 C33 C34 C35 C36 C38 C39 C4 C57 C58 C6 C60 C61 C62 C65 C66 C69 C7 C70 C71 C8 C84 E11 E14 E141 E142 E144 E147 E148 E149 E150 E151 E153 E163 E164 E167 E168 E169 E170 E174 E175 E176 E177 E179 E182 E183 E184 E198 E200 E201 E202 E203 E204 E205 E206 E207 E208 E210 E211 E212 F101 F102 F104 F107 F115 F117 F132 F133 F134 F135 F136 F137 F138 F139 F140 F142 F154 F155 F80 F81 F83 F84 F86 F87 F88 F89 F90 F91 F92 F94 F95 F98 F99 H102 H103 H115 H117 H118 H119 H120 H121 H122 H124 H136 H141 H19 H20 H21 H22 H23 H25 H39 H43 H45 H46 H47 H78 H79 H80 H82 H94 H95 H96 H97 H98 I11 I112 I114 I115 I116 I12 I13 I18 I2 I23 I25 I30 I4 I41 I42 I43 I44 I45 I46 I47 I48 I49 I50 I52 I57 I59 I6 I61 I62 I64 I65 I66 I67 I68 I69 I86 I87 I89 I90 I91 I92 I93 I94 I95 I96 I97 I98 I99 J1 J10 J11 J12 J13 J15 J16 J19 J2 J3 J32 J33 J4 J42 J43 J44 J45 J47 J48 J5 J51 J52 J54 J55 J56 J57 J58 J59 J6 J60 J61 J62 J63 J64 J65 J7 J8 J9 K1 K10 K100 K101 K102 K103 K104 K105 K106 K108 K109 K11 K112 K114 K19 K2 K26 K3 K32 K35 K38 K39 K4 K40 K41 K42 K44 K45 K47 K48 K51 K54 K57 K58 K59 K6 K60 K61 K62 K63 K64 K65 K66 K67 K68 K7 K72 K74 K87 K88 K9 K91 K92 K94 K95 K97 K98 K99
Rim residues: A1002 A1005 A1009 A1010 A1016 A1051 A1067 A1196 A1198 A120 A1257 A1265 A1314 A1319 A1320 A133 A1336 A1349 A1350 A1373 A1378 A1380 A1393 A1397 A1406 A1420 A1427 A1435 A1440 A225 A227 A233 A236 A260 A326 A332 A333 A355 A375 A378 A403 A404 A417 A428 A429 A433 A448 A450 A461 A462 A47 A480 A492 A498 A502 A524 A533 A536 A545 A554 A555 A558 A601 A611 A612 A63 A654 A655 A669 A672 A673 A676 A687 A694 A702 A703 A736 A75 A756 A77 A770 A777 A80 A811 A829 A835 A854 A855 A864 A874 A877 A945 A955 A956 A975 B1007 B1017 B1020 B1038 B1040 B1053 B1066 B1089 B1111 B1112 B1113 B1116 B1119 B1121 B1153 B1160 B1166 B1169 B1171 B1177 B1214 B187 B191 B227 B262 B264 B265 B267 B299 B305 B306 B307 B318 B319 B397 B400 B523 B525 B529 B531 B537 B576 B593 B594 B618 B725 B726 B727 B734 B735 B736 B738 B786 B787 B854 B884 B887 B904 B918 B944 B948 B970 C11 C110 C112 C135 C136 C138 C140 C141 C149 C15 C151 C164 C182 C184 C195 C218 C223 C231 C242 C25 C257 C26 C263 C266 C40 C5 C55 C56 C59 C68 C9 E125 E138 E146 E160 E173 E178 E197 E209 E215 F103 F105 F111 F116 F118 F120 F122 F131 F141 F145 F74 F79 F82 F93 F96 H100 H105 H41 H48 H76 H77 H81 H83 I10 I113 I15 I16 I17 I20 I24 I3 I31 I53 I56 I70 I85 J17 J18 J20 J23 J53 K113 K17 K18 K20 K21 K27 K37 K46 K49 K52 K55 K56 K69 K76 K78 K79 K84 K96

1R9T	PQS	1r9t.mmol
Interacting residues: A10 A1001 A1004 A1006 A1007 A1013 A1014 A1016 A1017 A1055 A1059 A1060 A1062 A1063 A1070 A11 A1144 A1147 A1148 A1149 A1150 A1151 A1152 A1153 A1154 A1190 A1196 A12 A1261 A1264 A1265 A1268 A1269 A13 A1318 A1324 A1325 A1326 A1327 A1335 A1337 A1338 A1339 A1340 A1341 A1342 A1343 A1345 A1365 A1376 A1377 A1378 A1379 A14 A1409 A1410 A1418 A1421 A1422 A1424 A1425 A1428 A1429 A1430 A1431 A1432 A1433 A1436 A1437 A1438 A1441 A1442 A1443 A1444 A1445 A15 A16 A17 A18 A19 A20 A21 A22 A236 A240 A242 A245 A246 A254 A255 A26 A29 A30 A303 A304 A320 A321 A325 A328 A329 A335 A336 A337 A338 A339 A340 A341 A342 A343 A344 A345 A346 A347 A348 A349 A350 A351 A352 A356 A357 A358 A368 A369 A370 A373 A374 A379 A381 A383 A4 A412 A443 A445 A447 A449 A451 A452 A455 A461 A463 A464 A465 A466 A467 A469 A47 A472 A481 A482 A483 A484 A486 A488 A490 A491 A492 A493 A494 A495 A496 A497 A499 A5 A500 A501 A503 A504 A505 A525 A526 A529 A536 A537 A538 A540 A543 A544 A545 A547 A548 A551 A552 A556 A557 A559 A560 A562 A563 A564 A565 A566 A567 A568 A569 A570 A571 A572 A575 A576 A597 A598 A6 A600 A602 A606 A613 A614 A658 A659 A660 A661 A662 A663 A664 A665 A666 A667 A668 A670 A69 A697 A698 A699 A7 A700 A701 A709 A71 A711 A714 A738 A739 A740 A742 A746 A751 A752 A753 A757 A76 A760 A761 A771 A776 A778 A779 A78 A780 A781 A782 A783 A785 A786 A787 A788 A789 A79 A790 A792 A8 A801 A802 A804 A805 A806 A807 A808 A809 A81 A810 A811 A813 A814 A816 A817 A818 A821 A822 A824 A825 A828 A838 A839 A842 A843 A846 A851 A852 A853 A857 A860 A861 A862 A863 A865 A866 A867 A869 A870 A871 A9 A92 A945 A946 A947 A954 A974 B1001 B1003 B1004 B1005 B1006 B1009 B1013 B1014 B1015 B1017 B1018 B1019 B1021 B1023 B1026 B1030 B1033 B1036 B1037 B1039 B1047 B1052 B1060 B1063 B1064 B1065 B1067 B1069 B1070 B1073 B1074 B1075 B1076 B1077 B1078 B1079 B1080 B1081 B1082 B1084 B1085 B1086 B1087 B1089 B1099 B1100 B1102 B1103 B1104 B1105 B1106 B1107 B1108 B1111 B1114 B1117 B1118 B1120 B1127 B1128 B1129 B1130 B1131 B1132 B1133 B1134 B1135 B1136 B1137 B1138 B1139 B1140 B1141 B1142 B1143 B1144 B1145 B1146 B1147 B1148 B1149 B1150 B1151 B1152 B1154 B1155 B1156 B1158 B1159 B1160 B1170 B1173 B1174 B1175 B1176 B1178 B1180 B1183 B1191 B1192 B1193 B1194 B1195 B1196 B1197 B1198 B1199 B1200 B1201 B1202 B1203 B1204 B1205 B1206 B1207 B1208 B1209 B1210 B1211 B1212 B1213 B1215 B1216 B1217 B1218 B1219 B1220 B1222 B187 B190 B193 B195 B196 B262 B263 B293 B294 B295 B308 B309 B311 B312 B315 B322 B325 B391 B392 B393 B394 B397 B469 B470 B471 B510 B512 B513 B514 B515 B516 B517 B518 B519 B524 B527 B530 B533 B534 B617 B619 B620 B698 B699 B700 B701 B702 B703 B705 B726 B728 B729 B730 B737 B742 B748 B749 B759 B760 B761 B762 B763 B764 B765 B767 B768 B769 B780 B783 B784 B785 B797 B798 B800 B801 B816 B822 B823 B824 B827 B828 B829 B830 B831 B832 B833 B835 B836 B837 B842 B843 B845 B847 B848 B849 B850 B852 B884 B918 B919 B935 B948 B969 B971 B975 B976 B977 B987 B988 B989 B991 B992 B995 B996 B997 B998 C10 C13 C135 C138 C14 C142 C143 C144 C145 C146 C147 C148 C151 C165 C166 C167 C168 C169 C174 C175 C176 C177 C178 C179 C18 C180 C181 C187 C188 C189 C190 C191 C192 C193 C194 C199 C20 C200 C201 C202 C218 C219 C221 C222 C233 C235 C241 C244 C245 C248 C249 C251 C252 C254 C255 C258 C259 C26 C262 C265 C27 C28 C29 C3 C31 C32 C34 C35 C36 C38 C39 C4 C57 C58 C59 C6 C60 C61 C62 C65 C66 C69 C8 C84 C9 E11 E14 E141 E142 E144 E146 E147 E148 E149 E150 E151 E153 E163 E167 E168 E169 E170 E174 E175 E176 E177 E179 E182 E183 E184 E198 E200 E201 E202 E203 E204 E205 E206 E207 E208 E210 E211 E212 F101 F102 F104 F111 F115 F117 F131 F132 F133 F134 F135 F136 F137 F138 F139 F140 F142 F154 F80 F82 F83 F86 F87 F88 F89 F90 F91 F92 F93 F95 F98 F99 H102 H117 H118 H119 H120 H121 H122 H124 H136 H141 H19 H20 H21 H22 H23 H25 H39 H43 H45 H46 H48 H77 H78 H79 H80 H83 H94 H95 H96 H97 H98 I11 I112 I113 I114 I115 I116 I12 I13 I15 I18 I2 I25 I30 I4 I41 I42 I43 I44 I45 I46 I47 I48 I49 I50 I52 I56 I57 I59 I6 I61 I62 I65 I66 I67 I68 I69 I86 I87 I89 I90 I91 I92 I93 I94 I95 I96 I97 I98 I99 J1 J10 J11 J12 J13 J15 J16 J2 J20 J3 J32 J33 J4 J42 J43 J44 J45 J47 J48 J49 J5 J51 J52 J54 J55 J56 J57 J58 J59 J6 J60 J61 J62 J63 J64 J65 J7 J8 J9 K1 K10 K101 K102 K104 K105 K108 K109 K11 K112 K114 K19 K2 K20 K26 K32 K35 K38 K39 K4 K40 K41 K42 K44 K45 K47 K48 K51 K52 K55 K57 K58 K59 K6 K60 K61 K62 K65 K66 K67 K68 K72 K74 K76 K79 K87 K88 K9 K91 K92 K94 K95 K96 K97 K98 K99
Rim residues: A1002 A1005 A1009 A1010 A1051 A1054 A1057 A1066 A1067 A1119 A1145 A1156 A1157 A1162 A1191 A1198 A1234 A124 A1257 A1258 A1314 A1315 A1317 A1319 A1320 A1328 A1336 A1346 A1347 A1349 A1350 A1373 A1380 A1393 A1397 A1406 A1413 A1427 A1434 A1435 A1439 A1440 A225 A227 A228 A233 A248 A249 A253 A256 A260 A31 A315 A32 A326 A332 A333 A354 A355 A359 A372 A382 A384 A403 A404 A417 A428 A429 A433 A448 A450 A462 A475 A480 A498 A502 A509 A510 A524 A533 A554 A555 A558 A573 A601 A608 A611 A612 A63 A640 A654 A657 A669 A672 A673 A676 A68 A680 A694 A695 A70 A703 A710 A72 A735 A736 A74 A741 A743 A744 A75 A77 A770 A777 A784 A795 A80 A812 A820 A829 A835 A854 A855 A864 A942 A955 A973 A976 B1007 B1020 B1038 B1040 B1050 B1053 B1066 B1071 B1083 B1112 B1113 B1115 B1116 B1119 B1121 B1153 B1161 B1166 B1168 B1169 B1171 B1172 B1177 B1184 B1185 B1214 B1221 B186 B191 B197 B264 B265 B267 B296 B298 B305 B306 B307 B318 B319 B390 B400 B459 B523 B525 B529 B537 B593 B594 B618 B622 B725 B727 B731 B734 B735 B736 B738 B739 B745 B786 B787 B799 B803 B815 B818 B838 B844 B854 B870 B902 B916 B937 B944 B950 B979 B993 B994 C11 C110 C112 C114 C136 C137 C149 C15 C150 C163 C164 C17 C171 C173 C182 C184 C195 C22 C223 C224 C231 C239 C242 C25 C256 C257 C261 C263 C266 C33 C40 C5 C55 C7 C71 E138 E139 E143 E164 E173 E180 E192 E197 E209 E215 E7 F103 F105 F107 F114 F116 F118 F119 F122 F145 F155 F74 F81 F84 F94 F96 H100 H103 H105 H115 H16 H18 H27 H41 H47 H81 H82 I10 I16 I17 I23 I24 I27 I3 I31 I53 I64 I70 I72 I85 I88 J17 J18 J19 J24 J31 J40 J53 K100 K103 K106 K113 K17 K18 K21 K24 K27 K3 K37 K46 K49 K54 K56 K63 K64 K69 K7 K78 K8 K84

1RM1	PISA	1rm1_1_1.pdb
Interacting residues: A105 A106 A107 A142 A145 A146 A83 A86 A87 A88 A89 A90 A91 A92 A93 A94 A95 D10 D106 D108 D110 D111 D112 D113 D114 D115 D116 D117 D118 D12 D13 D14 D15 D18 D19 D21 D22 D23 D25 D26 D31 D32 D36 D39 D40 D43 D44 D47 D48 D51 D52 D53 D55 D56 D57 D58 D59 D60 D61 D62 D63 D64 D65 D66 D67 D68 D69 D7 D70 D71 D72 D73 D74 D76 D78 D85 D87 D9 E10 E12 E13 E14 E16 E17 E20 E21 E228 E229 E230 E231 E232 E24 E241 E242 E243 E244 E245 E246 E247 E248 E249 E25 E251 E253 E258 E260 E262 E263 E264 E265 E266 E267 E268 E269 E273 E274 E275 E276 E277 E278 E279 E28 E280 E281 E282 E283 E284 E285 E286 E30 E34 E37 E38 E41 E42 E45 E46 E49 E5 E51 E8 E9
Rim residues: A110 A138 D107 D109 D119 D33 D46 D49 D79 D80 E237 E255 E256 E270 E3

1S1H	PQS	1s1h.mmol
Interacting residues: B110 B116 B118 B133 B136 B137 B138 B139 B140 B141 B152 B153 B154 B155 B156 B31 C39 D57 D90 D91 D92 D93 E115 E116 E130 E133 E134 E153 E154 E155 E156 E157 E158 E159 E160 E168 E169 E170 E171 E172 E173 E174 E175 E184 E214 E215 E216 E217 E218 E219 E220 E221 G110 G111 G150 G151 G152 G153 G86 H100 H112 H127 H128 H129 H16 H18 H19 H21 H22 H43 H45 H68 H69 H70 H75 H76 H78 H95 H96 H97 H98 H99 I41 I43 I46 J110 J111 J112 K91 K93 L101 L132 L75 L99 M120 M122 M126 M129 M131 M138 M139 S110 S114 S118 S119 S121 S122 S123 T498 T499 T501 T502 T505
Rim residues: B109 B111 B158 B34 B35 C5 C6 D87 D89 D95 E114 E117 E126 E135 E136 E137 E138 E149 E151 E167 E176 E177 E193 E211 E96 G106 G107 G114 G155 G184 G81 G83 G84 G85 G87 G89 H116 H124 H20 H23 H44 H67 H71 H73 H80 I110 I113 I42 I44 I49 J109 J113 J115 K92 L100 L52 L54 L93 L97 L98 M121 M123 M132 M55 S108 S111 S125 S47 T509 T522 T528 T639

1S1I	PQS	1s1i.mmol
Interacting residues: 920 921 922 923 924 925 928 950 951 952 953 955 961 962 963 964 965 966 967 968 974 975 978 979 A195 B111 B132 B166 B167 B169 B170 B171 B172 B174 B175 B176 B177 B178 B179 B180 B46 B47 B55 B56 B77 B79 B80 B81 B82 B83 C10 C260 C262 C307 C357 C358 C359 C360 C361 C362 C364 C365 C52 C53 C54 C55 C56 C66 C68 C69 C70 C71 C72 D30 D31 D32 D54 E15 E16 E17 E33 E34 E37 G135 G136 G157 G158 G159 G160 G161 G163 G164 H40 H41 H42 H43 H46 H55 H57 H59 H61 H62 H63 H64 H65 H67 H68 H71 L17 L21 L3 L40 L44 L5 L6 L82 L9 M123 M124 M125 M126 M127 M128 M129 M130 M131 M65 M66 O22 O23 O24 O91 O92 Q19 Q20 Q27 Q30 R10 R11 R116 R117 R135 R46 R80 R86 R87 R88 R89 R90 R91 R92 R93 R94 R95 R96 S12 S14 S15 S16 S17 S18 S19 S20 S21 S22 S23 S24 S25 S26 S27 S28 S33 S34 S35 T135 T59 T67 V78 V79 V83 X26 X32 X55 Y51 Z25 Z48 Z49 Z50
Rim residues: 927 939 960 972 A45 B109 B110 B130 B165 B173 B183 B48 B49 B54 B97 C11 C13 C16 C233 C234 C235 C236 C254 C256 C258 C261 C310 C363 C59 C73 C8 C9 D28 D29 D33 D53 E152 E19 E21 E25 E30 E31 E38 G139 G168 H39 H44 H45 H56 H60 J141 J143 L20 L29 L39 L42 L81 L83 L84 M11 M122 M132 M39 M67 N130 O113 O25 O90 O93 Q22 Q24 Q26 Q31 R115 R121 R124 R137 R45 R47 S31 S4 T101 T133 T134 T60 T65 V76 V84 V85 X22 X29 X30 X33 X58 X59 Y2 Y49 Z24 Z27 Z47 Z5 Z72 Z91

1S6V	PISA	1s6v_1_1.pdb
Interacting residues: A193 A194 A196 A197 A229 A39 C12 C13 C28 C81
Rim residues: A120 A290 A34 A38 C16 C17 C70 C72 C79 C82

1SFO	PISA	1sfo_1_1.pdb
Interacting residues: A10 A1001 A1002 A1004 A1006 A1007 A1013 A1014 A1016 A1017 A1054 A1055 A1059 A1060 A1061 A1062 A1063 A1066 A1070 A11 A1144 A1147 A1148 A1149 A1150 A1151 A1152 A1153 A1154 A1162 A1190 A1191 A12 A1261 A1264 A1265 A1268 A1269 A13 A1318 A1324 A1325 A1326 A1327 A1335 A1337 A1338 A1339 A1340 A1341 A1342 A1343 A1345 A1346 A1347 A1365 A1376 A1377 A1379 A14 A1409 A1410 A1413 A1418 A1421 A1422 A1424 A1428 A1429 A1430 A1431 A1432 A1433 A1434 A1436 A1437 A1438 A1441 A1442 A1443 A1444 A1445 A15 A16 A17 A18 A19 A20 A21 A22 A236 A240 A242 A245 A246 A248 A254 A255 A26 A29 A30 A303 A304 A320 A325 A328 A329 A335 A336 A337 A338 A339 A340 A341 A342 A343 A344 A345 A346 A347 A348 A349 A350 A351 A352 A356 A357 A358 A368 A369 A370 A373 A374 A381 A383 A4 A412 A443 A447 A449 A451 A452 A455 A461 A463 A464 A465 A466 A467 A469 A472 A481 A482 A483 A484 A486 A488 A490 A491 A492 A493 A494 A495 A496 A497 A499 A5 A500 A501 A503 A504 A505 A525 A526 A529 A536 A537 A538 A540 A543 A545 A547 A548 A551 A552 A556 A557 A559 A560 A562 A563 A564 A565 A566 A567 A568 A569 A570 A571 A572 A573 A575 A576 A597 A598 A6 A600 A602 A606 A613 A614 A657 A658 A659 A660 A661 A662 A663 A664 A665 A666 A667 A668 A670 A69 A697 A698 A699 A7 A70 A700 A701 A709 A71 A711 A714 A738 A739 A740 A742 A746 A751 A752 A757 A76 A760 A761 A771 A776 A778 A779 A78 A780 A782 A783 A784 A785 A786 A787 A788 A789 A79 A790 A792 A8 A801 A802 A804 A805 A806 A807 A808 A809 A81 A810 A811 A813 A814 A816 A817 A818 A820 A821 A822 A824 A825 A828 A838 A839 A842 A843 A846 A851 A852 A853 A857 A860 A861 A862 A863 A865 A866 A869 A870 A871 A9 A92 A942 A945 A946 A947 A954 A974 F1001 F1003 F1004 F1005 F1006 F1009 F1013 F1014 F1015 F1017 F1018 F1019 F1021 F1023 F1026 F1027 F1030 F1033 F1036 F1037 F1038 F1039 F1047 F1052 F1060 F1063 F1064 F1065 F1067 F1069 F1070 F1071 F1073 F1074 F1075 F1076 F1077 F1078 F1079 F1080 F1081 F1082 F1083 F1084 F1085 F1086 F1087 F1089 F1099 F1100 F1102 F1103 F1104 F1105 F1106 F1107 F1108 F1114 F1115 F1117 F1118 F1119 F1120 F1127 F1128 F1129 F1130 F1132 F1133 F1134 F1135 F1136 F1137 F1138 F1139 F1140 F1141 F1142 F1143 F1144 F1145 F1146 F1147 F1148 F1149 F1150 F1151 F1152 F1154 F1155 F1156 F1158 F1159 F1160 F1161 F1170 F1174 F1175 F1176 F1178 F1180 F1183 F1191 F1192 F1193 F1194 F1195 F1196 F1197 F1198 F1199 F1200 F1201 F1202 F1203 F1204 F1205 F1206 F1207 F1208 F1209 F1210 F1211 F1212 F1213 F1215 F1216 F1217 F1218 F1219 F1220 F1222 F187 F190 F193 F195 F196 F197 F262 F263 F293 F294 F295 F298 F308 F309 F311 F312 F315 F322 F325 F391 F392 F393 F394 F469 F470 F471 F510 F512 F513 F514 F515 F516 F517 F518 F519 F524 F527 F530 F533 F534 F617 F619 F620 F698 F699 F700 F701 F702 F703 F705 F726 F728 F729 F730 F737 F739 F742 F745 F748 F749 F759 F760 F761 F762 F763 F764 F765 F767 F768 F769 F780 F783 F784 F785 F795 F797 F798 F799 F800 F801 F803 F815 F816 F822 F824 F827 F828 F829 F830 F831 F832 F833 F835 F836 F837 F838 F842 F843 F845 F847 F848 F849 F850 F852 F884 F918 F935 F969 F971 F975 F976 F977 F979 F987 F988 F989 F991 F992 F995 F996 F997 F998 H11 H14 H141 H142 H144 H146 H147 H148 H149 H150 H151 H153 H163 H167 H168 H169 H170 H174 H176 H177 H179 H182 H183 H184 H198 H200 H201 H202 H203 H204 H205 H206 H207 H208 H209 H210 H211 H212 I102 I117 I118 I119 I120 I121 I122 I124 I136 I141 I19 I20 I21 I22 I23 I25 I39 I43 I45 I46 I48 I77 I78 I79 I80 I83 I94 I95 I96 I97 I98 J11 J112 J113 J114 J115 J116 J12 J13 J15 J18 J2 J25 J30 J4 J41 J42 J43 J44 J45 J46 J47 J48 J49 J50 J52 J56 J57 J6 J61 J62 J65 J66 J67 J68 J69 J86 J87 J89 J90 J91 J92 J93 J94 J95 J97 J98 J99 K1 K10 K11 K12 K13 K15 K16 K2 K20 K3 K32 K33 K4 K42 K43 K44 K45 K47 K48 K49 K5 K51 K52 K54 K55 K56 K57 K58 K59 K6 K60 K61 K62 K63 K64 K65 K7 K8 K9 L102 L104 L115 L117 L118 L131 L132 L133 L134 L135 L136 L137 L138 L139 L140 L142 L154 L80 L82 L83 L84 L86 L87 L88 L89 L90 L91 L92 L93 L95 L96 L99 M10 M13 M136 M138 M14 M142 M143 M144 M145 M146 M147 M148 M151 M163 M165 M166 M167 M168 M169 M173 M174 M175 M176 M177 M178 M179 M18 M180 M181 M188 M189 M190 M191 M192 M193 M194 M199 M20 M200 M201 M202 M218 M219 M22 M221 M233 M235 M241 M244 M245 M248 M249 M251 M252 M254 M255 M258 M259 M261 M262 M265 M27 M28 M29 M3 M31 M32 M33 M34 M35 M36 M38 M39 M4 M57 M58 M59 M6 M60 M61 M62 M65 M66 M69 M71 M8 M84 M9 N1 N10 N100 N101 N102 N104 N105 N106 N108 N109 N11 N112 N114 N19 N2 N20 N26 N32 N35 N38 N39 N4 N40 N41 N42 N44 N45 N47 N48 N54 N55 N57 N58 N6 N60 N61 N62 N64 N65 N66 N67 N68 N7 N72 N74 N76 N87 N88 N9 N91 N92 N94 N95 N97 N98 N99
Rim residues: A1000 A1005 A1009 A1010 A1051 A1057 A1067 A1119 A1145 A1156 A1196 A1198 A1257 A1258 A1314 A1315 A1317 A1319 A1320 A1328 A1336 A1349 A1350 A1373 A1378 A1380 A1393 A1397 A1406 A1427 A1435 A1439 A1440 A225 A227 A228 A233 A249 A250 A253 A256 A260 A31 A32 A321 A326 A332 A333 A354 A355 A372 A379 A382 A384 A403 A404 A417 A428 A429 A433 A448 A450 A462 A47 A475 A480 A502 A509 A510 A524 A533 A544 A554 A555 A558 A601 A608 A611 A612 A616 A63 A654 A655 A669 A672 A673 A676 A68 A680 A694 A703 A710 A72 A735 A736 A74 A741 A743 A744 A75 A753 A77 A770 A777 A781 A795 A80 A812 A829 A835 A854 A864 A867 A955 A972 A973 A976 F1007 F1020 F1040 F1050 F1051 F1053 F1066 F1111 F1112 F1113 F1116 F1121 F1131 F1153 F1166 F1168 F1169 F1171 F1172 F1173 F1177 F1184 F1214 F1221 F186 F191 F264 F265 F267 F296 F305 F306 F307 F318 F319 F390 F397 F400 F459 F525 F529 F531 F537 F593 F594 F618 F622 F725 F727 F731 F734 F735 F736 F738 F786 F787 F818 F844 F854 F856 F870 F887 F902 F916 F944 F948 F950 F993 F994 H138 H139 H143 H164 H173 H197 H215 H7 I100 I103 I105 I115 I18 I27 I41 I47 I76 I81 I82 J10 J16 J17 J23 J24 J27 J3 J31 J53 J59 J64 J70 J85 J96 K17 K18 K19 K24 K31 K53 L101 L103 L105 L107 L111 L114 L116 L122 L145 L155 L72 L74 L81 L94 L98 M11 M110 M112 M114 M135 M137 M149 M15 M150 M164 M17 M171 M182 M184 M187 M195 M222 M223 M224 M239 M242 M25 M256 M257 M26 M263 M266 M40 M5 M55 M7 N103 N113 N17 N18 N21 N27 N3 N37 N46 N49 N51 N52 N56 N59 N63 N69 N78 N79 N84 N96

1U74	PQS	1u74_2.mmol
Interacting residues: C120 C193 C194 C197 C199 C229 C290 C31 C32 C34 C38 C39 D14 D17 D18 D21 D22 D33 D75 D77 D86 D87 D88 D91 D92
Rim residues: C195 C196 C201 C35 D10 D13 D78 D95

1UKV	PISA	1ukv_1_1.pdb
Interacting residues: A100 A103 A105 A106 A107 A109 A110 A111 A112 A156 A221 A225 A226 A227 A233 A236 A237 A241 A244 A248 A251 A252 A253 A256 A257 A258 A259 A44 A445 A6 A78 A81 A96 A99 B108 B189 B190 B191 B193 B194 B195 B196 B197 B198 B206 B41 B42 B44 B45 B62 B63 B64 B65 B67 B69 B70 B72 B74 B75 B76 B77 B79
Rim residues: A10 A222 A228 A254 A255 A282 A42 A43 A444 A55 A7 A76 B107 B109 B110 B111 B112 B188 B192 B40 B66 B71 B80

1USU	PQS	1usu.mmol
Interacting residues: A314 A315 A387 A390 A391 A394 A398 A433 A434 A437 A469 A514 A515 A518 B100 B106 B108 B110 B122 B128 B53 B64 B65 B66 B68 B96 B97
Rim residues: A388 A395 A520 B101 B109 B111 B112 B121 B124 B52 B94

1USV	PQS	1usv_2.mmol
Interacting residues: C314 C315 C316 C373 C387 C388 C391 C394 C398 C433 C434 C437 C515 C518 C520 D100 D101 D106 D108 D128 D53 D60 D64 D65 D66 D68 D96 D97
Rim residues: C313 C372 C390 C395 C436 C469 C514 D109 D110 D111 D116 D121 D122 D124 D147 D55 D62 D94

1W1W	PISA	1w1w_1_1.pdb
Interacting residues: A1176 A1192 A1195 A1196 A1198 A1200 A1201 A1203 A1204 A1205 A1206 A1208 A1216 A1217 A1218 A1219 A1220 A1221 A1223 A22 A23 A24 A32 A33 A34 D504 D505 D508 D521 D522 D524 D525 D526 D528 D529 D532 D533 D535 D536 D537 D538 D542 D544 D547 D548 D551
Rim residues: A1165 A1190 A1193 A1197 A1199 A1207 A1209 A1215 A35 D543 D549 D556

1WCM	PISA	1wcm_1_1.pdb
Interacting residues: A10 A1001 A1004 A1006 A1007 A1013 A1014 A1017 A1054 A1055 A1059 A1060 A1061 A1062 A1063 A1066 A1070 A11 A1144 A1147 A1148 A1149 A1150 A1151 A1152 A1153 A1154 A1162 A1190 A1191 A1198 A12 A1261 A1264 A1265 A1268 A1269 A13 A1317 A1318 A1324 A1325 A1326 A1327 A1328 A1335 A1337 A1338 A1339 A1340 A1341 A1342 A1343 A1345 A1346 A1347 A1365 A1377 A1378 A1379 A14 A1409 A1410 A1413 A1418 A1420 A1422 A1424 A1425 A1428 A1429 A1430 A1431 A1433 A1436 A1437 A1438 A1439 A1441 A1442 A1443 A1444 A1445 A1446 A1447 A1450 A1451 A1453 A1454 A15 A16 A17 A18 A19 A2 A20 A21 A22 A227 A228 A240 A242 A245 A246 A248 A253 A254 A255 A256 A26 A29 A30 A303 A304 A32 A325 A328 A329 A335 A336 A337 A338 A339 A340 A341 A342 A343 A344 A345 A346 A347 A348 A349 A350 A351 A352 A356 A357 A358 A367 A369 A370 A373 A374 A375 A379 A381 A382 A383 A4 A412 A428 A433 A443 A447 A449 A451 A452 A455 A464 A465 A466 A467 A469 A472 A475 A482 A483 A484 A486 A488 A490 A491 A492 A493 A494 A495 A496 A497 A499 A5 A500 A501 A503 A504 A505 A510 A525 A526 A527 A529 A536 A537 A538 A540 A543 A544 A545 A547 A548 A551 A552 A556 A557 A559 A560 A562 A563 A564 A565 A566 A567 A568 A569 A570 A571 A572 A573 A575 A576 A597 A598 A6 A600 A613 A614 A657 A658 A659 A660 A661 A662 A663 A664 A665 A666 A667 A668 A670 A68 A680 A69 A697 A698 A699 A7 A70 A700 A701 A709 A71 A710 A711 A714 A72 A738 A739 A74 A740 A741 A742 A743 A746 A75 A751 A752 A753 A757 A76 A760 A761 A771 A776 A778 A779 A78 A780 A781 A782 A783 A784 A785 A786 A787 A788 A789 A79 A790 A792 A795 A8 A802 A804 A805 A806 A807 A808 A809 A81 A810 A813 A814 A816 A817 A818 A820 A821 A822 A824 A825 A828 A838 A839 A842 A843 A846 A852 A853 A857 A860 A861 A862 A863 A865 A866 A867 A869 A870 A871 A874 A9 A92 A942 A945 A946 A947 A954 A974 A976 E1001 E1003 E1004 E1005 E1006 E1009 E1013 E1014 E1015 E1018 E1019 E1021 E1023 E1026 E1027 E1030 E1033 E1035 E1036 E1037 E1038 E1039 E1047 E1052 E1060 E1063 E1064 E1065 E1067 E1069 E1070 E1073 E1074 E1075 E1076 E1077 E1078 E1079 E1080 E1081 E1082 E1083 E1084 E1085 E1086 E1088 E1089 E1099 E1100 E1102 E1103 E1104 E1105 E1106 E1107 E1108 E1111 E1114 E1115 E1116 E1117 E1118 E1119 E1120 E1127 E1128 E1129 E1130 E1131 E1132 E1133 E1134 E1135 E1136 E1137 E1138 E1139 E1140 E1141 E1142 E1143 E1144 E1145 E1146 E1147 E1148 E1149 E1150 E1151 E1152 E1154 E1155 E1156 E1157 E1158 E1159 E1161 E1165 E1168 E1170 E1172 E1174 E1175 E1176 E1178 E1180 E1184 E1191 E1192 E1193 E1194 E1195 E1196 E1197 E1198 E1199 E1200 E1201 E1202 E1203 E1204 E1205 E1206 E1207 E1208 E1209 E1210 E1211 E1212 E1213 E1214 E1215 E1216 E1217 E1218 E1219 E1220 E1221 E1222 E1224 E186 E187 E190 E193 E195 E197 E262 E263 E265 E293 E294 E295 E308 E309 E311 E312 E315 E318 E319 E322 E325 E391 E392 E393 E394 E510 E512 E513 E514 E515 E516 E517 E519 E524 E527 E530 E533 E617 E619 E620 E622 E698 E699 E700 E701 E702 E703 E705 E728 E729 E731 E737 E739 E742 E745 E749 E760 E761 E762 E763 E764 E765 E768 E769 E780 E783 E784 E785 E797 E798 E799 E800 E801 E815 E816 E821 E822 E823 E824 E827 E828 E829 E830 E831 E832 E833 E835 E836 E837 E838 E843 E845 E847 E848 E849 E850 E852 E884 E918 E935 E969 E971 E975 E976 E977 E979 E987 E988 E989 E991 E992 E995 E996 E997 E998 G102 G103 G115 G117 G118 G119 G120 G121 G122 G124 G136 G19 G20 G22 G23 G25 G39 G43 G45 G46 G47 G48 G78 G79 G80 G81 G82 G83 G94 G95 G96 G97 G98 H100 H101 H102 H103 H104 H105 H106 H107 H108 H111 H115 H117 H120 H128 H129 H130 H131 H132 H133 H134 H135 H136 H137 H138 H139 H140 H142 H145 H149 H154 H74 H76 H80 H81 H82 H83 H84 H85 H86 H87 H88 H89 H90 H91 H92 H95 H96 H98 H99 I138 I14 I141 I142 I144 I146 I147 I148 I149 I150 I151 I153 I163 I164 I167 I168 I169 I170 I171 I174 I175 I176 I177 I178 I179 I182 I183 I184 I198 I200 I201 I202 I203 I204 I205 I206 I207 I208 I210 I211 I212 J1 J10 J11 J12 J13 J15 J16 J19 J2 J3 J32 J33 J4 J42 J43 J44 J45 J47 J48 J49 J5 J51 J52 J53 J54 J55 J56 J57 J58 J59 J6 J60 J61 J62 J63 J65 J7 J8 J9 K11 K112 K114 K115 K12 K13 K15 K18 K24 K25 K30 K31 K4 K41 K42 K43 K44 K45 K46 K47 K48 K49 K52 K59 K6 K61 K64 K65 K66 K67 K68 K69 K86 K87 K89 K90 K91 K93 K94 K95 K96 K97 K98 K99 M10 M114 M13 M136 M14 M141 M142 M143 M145 M146 M147 M148 M151 M165 M166 M167 M168 M173 M174 M175 M176 M177 M178 M179 M18 M180 M181 M187 M188 M189 M190 M191 M192 M193 M194 M199 M20 M201 M202 M218 M219 M22 M221 M233 M235 M241 M244 M245 M248 M249 M251 M252 M254 M255 M256 M258 M259 M262 M265 M27 M28 M29 M3 M31 M32 M34 M35 M36 M38 M39 M40 M55 M57 M58 M59 M6 M60 M61 M62 M65 M66 M69 M7 M8 M84 M9 N1 N10 N100 N101 N102 N104 N105 N108 N109 N11 N112 N114 N19 N2 N21 N26 N3 N32 N35 N38 N39 N4 N40 N41 N42 N44 N45 N47 N48 N51 N54 N57 N58 N59 N6 N60 N61 N62 N63 N65 N66 N67 N68 N7 N72 N74 N78 N87 N88 N9 N91 N92 N94 N95 N97 N98 N99 O138 O140 O141 O143 O144 O147 O148 O15 O151 O17 O175 O178 O179 O183 O184 O189 O190 O193 O194 O23 O24 O25 O29 O32 O33 O37 O39 O4 O40 O45 O47 O48 O5 O50 O52 O58 O59 O6 O62 O63 O66 O7 O70 O8 P1 P102 P103 P104 P105 P14 P142 P144 P15 P16 P166 P167 P168 P18 P19 P2 P20 P22 P23 P3 P31 P35 P4 P41 P42 P44 P46 P47 P48 P49 P5 P51 P58 P59 P6 P60 P61 P63 P64 P65 P66 P68 P7 P70 P73 P74 P75 P77 P8 P80 P82 P83 P84 P85 P86 P88 P89 P9 P90
Rim residues: A1000 A1002 A1003 A1010 A1016 A1051 A1057 A1067 A1121 A1145 A1156 A1157 A1163 A1196 A1201 A1255 A1257 A1258 A1262 A1289 A1314 A1319 A1320 A1336 A1349 A1350 A1373 A1376 A1380 A1393 A1397 A1421 A1432 A1434 A1440 A1449 A1452 A233 A236 A249 A251 A260 A3 A31 A326 A333 A354 A355 A359 A368 A384 A387 A404 A429 A441 A448 A450 A461 A462 A463 A480 A481 A498 A502 A524 A533 A542 A554 A555 A558 A561 A596 A601 A602 A606 A608 A611 A612 A63 A654 A655 A669 A672 A673 A674 A676 A687 A695 A702 A735 A747 A770 A80 A801 A811 A812 A829 A835 A851 A854 A864 A948 A955 A956 A975 E1007 E1017 E1020 E1040 E1041 E1050 E1053 E1066 E1071 E1112 E1113 E1153 E1160 E1164 E1166 E1169 E1171 E1173 E1177 E1183 E1185 E1189 E1223 E191 E196 E227 E264 E267 E296 E298 E299 E305 E306 E307 E390 E397 E400 E518 E525 E529 E531 E534 E537 E576 E592 E593 E594 E710 E725 E726 E727 E730 E734 E735 E736 E738 E748 E759 E767 E786 E787 E795 E803 E818 E844 E854 E856 E904 E936 E948 E950 E970 E993 E994 G100 G105 G138 G141 G21 G41 G76 G77 H116 H118 H122 H141 H147 H155 H72 H77 H78 H79 I11 I160 I173 I209 J17 J18 J20 J23 J31 J64 K10 K113 K116 K14 K16 K17 K2 K20 K23 K3 K50 K53 K56 K57 K62 K70 K73 K85 K88 K92 M11 M110 M112 M135 M138 M140 M149 M15 M163 M164 M169 M171 M182 M184 M195 M200 M222 M223 M231 M234 M239 M25 M257 M26 M261 M263 M266 M33 M4 M5 M56 M71 N103 N106 N113 N115 N17 N18 N20 N27 N37 N46 N49 N52 N55 N56 N64 N76 N79 N84 O119 O12 O13 O134 O135 O137 O139 O14 O150 O16 O182 O187 O196 O30 O38 O49 O55 O65 O69 O72 O73 P10 P107 P146 P155 P165 P171 P21 P24 P28 P34 P36 P39 P40 P50 P52 P55 P56 P57 P62 P69 P71 P87

1WPX	PISA	1wpx_1_1.pdb
Interacting residues: A106 A110 A146 A178 A216 A230 A231 A234 A235 A237 A238 A239 A241 A242 A245 A246 A249 A255 A256 A266 A267 A268 A300 A301 A304 A305 A307 A308 A309 A312 A340 A341 A53 F501 F502 F503 F504 F505 F507 F510 F513 F514 F517 F518 F535 F537 F539 F545 F547 F548 F549 F550 F551 F562 F564 F566 F570 F633 F635 F719
Rim residues: A105 A107 A108 A220 A250 A262 A27 A296 A299 A303 A56 F506 F511 F542 F563 F568 F571 F634 F637 F712 F717

1X3W	PISA	1x3w_1_1.pdb
Interacting residues: A10 A12 A13 A15 A16 A19 A20 A22 A23 A26 A30 A314 A317 A318 A321 A324 A325 A8 E260 E263 E264 E266 E267 E269 E270 E271 E273 E276 E277 E280 E281 E284 E291 E294 E298 E299 E302 E305 E306 E309
Rim residues: A27 A290 A310 A320 A9 E265 E301 E307

1X3Z	PISA	1x3z_1_1.pdb
Interacting residues: A10 A12 A15 A16 A18 A19 A20 A22 A23 A26 A30 A314 A317 A318 A321 A324 A325 A8 E263 E264 E266 E267 E269 E270 E271 E273 E276 E277 E280 E281 E284 E291 E294 E295 E298 E299 E301 E302 E305 E306 E309
Rim residues: A11 A13 A27 A310 A320 A9 E259 E260 E265 E303

1Y14	PISA	1y14_1_1.pdb
Interacting residues: A134 A138 A140 A141 A143 A144 A147 A148 A150 A151 A175 A178 A179 A183 A184 A189 A190 A193 A194 A46 A47 A48 A49 A50 A52 A55 A58 A59 A62 A63 A65 A66 A69 A70 A72 A74 B1 B103 B104 B105 B142 B144 B166 B167 B168 B2 B21 B3 B31 B35 B36 B4 B44 B46 B47 B48 B49 B5 B50 B51 B52 B75 B77 B86 B87 B88 B89 B90
Rim residues: A137 A139 A182 A187 A196 A73 B102 B107 B165 B24 B38 B6 B82 B84 B85

1Y1V	PQS	1y1v.mmol
Interacting residues: A10 A1001 A1004 A1006 A1007 A1013 A1014 A1017 A1054 A1055 A1059 A1060 A1062 A1063 A1066 A1070 A11 A1144 A1147 A1148 A1149 A1150 A1151 A1152 A1153 A1154 A1156 A1162 A1190 A1198 A12 A1265 A13 A1317 A1318 A1324 A1325 A1326 A1327 A1328 A1335 A1337 A1338 A1339 A1340 A1341 A1342 A1343 A1345 A1346 A1347 A1349 A1365 A1376 A1377 A1378 A1379 A14 A1406 A1409 A1410 A1413 A1418 A1420 A1422 A1424 A1425 A1428 A1429 A1430 A1431 A1432 A1433 A1436 A1437 A1438 A1439 A1441 A1442 A1443 A1444 A1445 A1446 A1447 A1449 A1450 A1451 A1453 A1454 A15 A16 A17 A18 A19 A2 A20 A21 A22 A228 A236 A240 A242 A245 A246 A248 A252 A253 A254 A255 A256 A26 A29 A30 A304 A325 A326 A328 A329 A335 A336 A337 A338 A339 A340 A341 A342 A343 A344 A345 A346 A347 A348 A349 A350 A351 A352 A355 A356 A357 A358 A367 A368 A369 A370 A373 A374 A379 A381 A382 A383 A412 A433 A443 A447 A448 A449 A450 A451 A452 A455 A463 A464 A465 A466 A467 A469 A472 A475 A482 A483 A484 A486 A488 A490 A491 A493 A494 A495 A496 A497 A499 A5 A500 A501 A503 A504 A505 A510 A525 A526 A529 A537 A538 A540 A543 A544 A547 A548 A551 A552 A556 A559 A560 A562 A563 A564 A565 A566 A567 A568 A569 A570 A571 A572 A573 A575 A576 A597 A598 A599 A600 A602 A606 A613 A614 A657 A658 A659 A660 A661 A662 A663 A664 A665 A666 A667 A668 A670 A68 A680 A69 A697 A698 A699 A7 A70 A700 A701 A709 A71 A710 A711 A714 A72 A738 A739 A74 A740 A741 A742 A743 A746 A75 A751 A752 A757 A76 A760 A761 A770 A778 A779 A78 A780 A781 A782 A783 A784 A785 A786 A787 A788 A789 A79 A790 A792 A795 A8 A801 A802 A804 A805 A806 A807 A808 A809 A81 A810 A813 A814 A816 A817 A818 A820 A821 A822 A824 A825 A828 A829 A832 A833 A842 A843 A846 A851 A852 A853 A857 A861 A862 A863 A865 A866 A869 A870 A871 A9 A942 A945 A946 A947 A954 A956 A974 A976 B1001 B1003 B1004 B1005 B1006 B1009 B1013 B1014 B1015 B1017 B1018 B1019 B1021 B1023 B1026 B1027 B1030 B1033 B1035 B1036 B1037 B1038 B1039 B1047 B1052 B1060 B1063 B1064 B1065 B1067 B1069 B1070 B1073 B1074 B1075 B1076 B1077 B1078 B1079 B1080 B1081 B1082 B1083 B1084 B1085 B1086 B1089 B1099 B1100 B1102 B1103 B1104 B1105 B1106 B1107 B1108 B1114 B1116 B1117 B1118 B1119 B1120 B1127 B1128 B1129 B1130 B1131 B1132 B1133 B1134 B1135 B1136 B1137 B1138 B1139 B1140 B1141 B1142 B1143 B1144 B1145 B1146 B1147 B1148 B1149 B1150 B1151 B1152 B1153 B1154 B1155 B1156 B1157 B1158 B1159 B1160 B1161 B1165 B1168 B1170 B1172 B1174 B1175 B1176 B1178 B1180 B1184 B1189 B1191 B1192 B1193 B1194 B1195 B1196 B1197 B1198 B1199 B1200 B1201 B1202 B1203 B1204 B1205 B1206 B1207 B1208 B1209 B1210 B1211 B1212 B1213 B1214 B1215 B1216 B1217 B1218 B1219 B1220 B1221 B1222 B1224 B187 B190 B193 B195 B197 B263 B265 B293 B294 B295 B308 B315 B318 B322 B325 B391 B392 B393 B394 B507 B510 B512 B513 B514 B515 B516 B517 B518 B519 B524 B527 B529 B530 B533 B617 B619 B620 B622 B698 B699 B700 B701 B702 B703 B705 B726 B727 B728 B729 B730 B731 B737 B739 B742 B745 B749 B759 B760 B761 B762 B763 B764 B765 B768 B780 B783 B784 B785 B797 B798 B799 B800 B801 B803 B815 B821 B822 B824 B827 B828 B829 B830 B831 B832 B833 B835 B836 B837 B838 B843 B845 B847 B848 B849 B850 B852 B884 B918 B935 B969 B971 B975 B976 B977 B979 B987 B988 B989 B991 B992 B995 B996 B997 B998 C10 C112 C114 C13 C14 C141 C142 C143 C145 C146 C147 C148 C163 C164 C165 C166 C167 C168 C169 C171 C173 C174 C175 C176 C177 C178 C179 C18 C180 C181 C187 C188 C189 C190 C191 C192 C193 C194 C201 C202 C219 C22 C221 C233 C235 C241 C244 C245 C248 C249 C251 C252 C254 C255 C256 C258 C259 C262 C265 C266 C27 C28 C29 C3 C31 C32 C34 C35 C36 C38 C39 C40 C57 C58 C59 C6 C60 C61 C62 C65 C66 C69 C7 C70 C71 C8 C84 D138 D140 D141 D143 D144 D147 D15 D150 D151 D17 D175 D178 D179 D183 D184 D187 D189 D190 D193 D194 D23 D24 D25 D29 D32 D33 D37 D4 D40 D45 D47 D48 D49 D5 D50 D52 D58 D59 D6 D62 D63 D66 D7 D70 D72 E138 E14 E141 E142 E144 E146 E147 E148 E149 E150 E151 E153 E163 E164 E167 E168 E169 E170 E171 E174 E175 E176 E177 E178 E179 E182 E183 E184 E198 E200 E201 E202 E203 E204 E205 E206 E207 E208 E210 E211 E212 F100 F101 F102 F103 F104 F105 F106 F108 F115 F117 F128 F129 F130 F131 F132 F133 F134 F135 F136 F137 F138 F139 F140 F142 F145 F154 F155 F72 F74 F76 F80 F81 F82 F83 F84 F86 F87 F88 F89 F90 F91 F92 F95 F96 F98 F99 G1 G102 G103 G104 G105 G14 G142 G144 G15 G16 G167 G18 G19 G2 G20 G22 G23 G3 G31 G35 G36 G4 G41 G42 G44 G46 G47 G48 G49 G5 G51 G52 G58 G59 G60 G61 G63 G64 G65 G66 G68 G7 G73 G74 G75 G77 G8 G80 G82 G83 G84 G85 G86 G88 G89 G9 G90 H102 H103 H115 H117 H118 H119 H120 H121 H122 H124 H136 H19 H20 H22 H23 H25 H39 H43 H45 H46 H47 H78 H79 H81 H82 H83 H94 H95 H96 H97 H98 I11 I112 I114 I115 I12 I13 I15 I18 I2 I23 I24 I25 I30 I31 I4 I41 I42 I43 I44 I45 I46 I47 I48 I49 I56 I59 I6 I61 I62 I64 I65 I66 I67 I68 I69 I70 I86 I87 I89 I90 I91 I92 I94 I95 I96 I97 I98 I99 J1 J10 J11 J12 J13 J15 J16 J19 J2 J3 J32 J33 J4 J43 J44 J45 J47 J48 J5 J51 J52 J53 J54 J55 J56 J57 J58 J59 J6 J60 J61 J62 J63 J64 J7 J8 J9 K1 K10 K100 K101 K102 K104 K105 K108 K109 K11 K112 K114 K19 K2 K21 K3 K32 K35 K38 K39 K4 K40 K41 K42 K44 K45 K47 K48 K51 K54 K57 K58 K59 K6 K60 K61 K62 K65 K66 K67 K68 K7 K72 K74 K78 K87 K88 K9 K91 K92 K94 K95 K97 K98 K99
Rim residues: A1000 A1002 A1003 A1009 A1010 A1016 A1051 A1061 A1067 A1090 A1121 A1145 A1163 A1191 A1196 A1201 A121 A1257 A1261 A1264 A1268 A1269 A1289 A129 A1319 A1320 A1336 A1350 A1373 A1380 A1393 A1397 A1421 A1434 A1440 A227 A233 A249 A250 A251 A260 A3 A315 A317 A318 A319 A32 A333 A354 A359 A375 A378 A387 A4 A404 A428 A429 A461 A462 A480 A481 A492 A498 A502 A524 A533 A536 A542 A545 A554 A555 A557 A558 A561 A596 A6 A601 A608 A612 A616 A63 A654 A669 A672 A673 A676 A687 A695 A735 A753 A77 A771 A776 A80 A811 A812 A826 A827 A831 A838 A839 A854 A860 A864 A867 A874 A92 A955 A975 B1007 B1020 B1040 B1041 B1050 B1053 B1066 B1071 B1111 B1112 B1113 B1115 B1121 B1164 B1166 B1169 B1171 B1173 B1177 B1183 B1185 B1190 B1223 B186 B191 B227 B262 B264 B292 B296 B298 B309 B311 B312 B319 B397 B400 B470 B471 B506 B508 B509 B523 B525 B531 B534 B537 B576 B592 B593 B594 B725 B734 B735 B736 B748 B767 B786 B787 B816 B818 B844 B854 B856 B866 B882 B902 B916 B936 B948 B950 B993 B994 C11 C110 C135 C136 C137 C138 C140 C149 C15 C151 C182 C184 C195 C199 C200 C218 C222 C223 C231 C234 C239 C25 C257 C26 C261 C263 C33 C4 C5 C55 C56 C82 C9 D119 D12 D13 D134 D135 D137 D139 D14 D16 D182 D196 D30 D38 D39 D55 D69 D73 D8 E11 E122 E139 E143 E160 E173 E192 E209 F107 F111 F114 F116 F118 F120 F122 F141 F147 F149 F77 F78 F79 F93 F94 G10 G107 G155 G165 G166 G168 G171 G21 G24 G39 G40 G50 G55 G56 G57 G6 G62 G67 G69 G70 G87 H100 H104 H105 H106 H112 H141 H21 H41 H48 H76 H77 H80 I10 I113 I116 I16 I17 I3 I50 I52 I54 I57 I60 I73 I85 I88 I93 J17 J18 J20 J42 J65 K103 K106 K113 K17 K18 K20 K26 K27 K37 K46 K49 K52 K55 K56 K63 K64 K69 K76 K79 K84

1Y1W	PQS	1y1w.mmol
Interacting residues: A10 A1001 A1004 A1006 A1007 A1013 A1014 A1017 A1054 A1055 A1059 A1061 A1062 A1063 A1066 A1070 A11 A1144 A1147 A1148 A1149 A1150 A1151 A1152 A1153 A1154 A1162 A1190 A1191 A1198 A12 A1261 A1264 A1265 A1268 A1269 A13 A1317 A1318 A1324 A1325 A1326 A1327 A1328 A1335 A1337 A1338 A1339 A1340 A1341 A1342 A1343 A1345 A1346 A1347 A1365 A1377 A1378 A1379 A14 A1409 A1410 A1413 A1418 A1420 A1422 A1424 A1428 A1429 A1430 A1431 A1433 A1436 A1437 A1438 A1439 A1441 A1442 A1443 A1444 A1445 A1446 A1447 A1450 A1451 A1453 A1454 A15 A16 A17 A18 A19 A2 A20 A21 A22 A228 A240 A242 A245 A246 A248 A253 A254 A255 A26 A29 A30 A303 A304 A315 A319 A325 A328 A329 A335 A336 A337 A338 A339 A340 A341 A342 A343 A344 A345 A346 A347 A348 A349 A350 A351 A352 A354 A356 A357 A358 A367 A369 A370 A373 A374 A375 A379 A381 A382 A383 A4 A412 A433 A443 A447 A449 A451 A452 A455 A463 A464 A465 A466 A467 A469 A472 A475 A482 A483 A484 A486 A488 A490 A491 A492 A493 A494 A495 A496 A497 A499 A5 A500 A501 A503 A504 A505 A510 A525 A526 A527 A529 A536 A537 A538 A540 A543 A544 A547 A548 A551 A552 A556 A557 A559 A560 A562 A563 A564 A565 A566 A567 A568 A569 A570 A571 A572 A573 A575 A576 A597 A598 A599 A6 A600 A608 A613 A614 A657 A658 A659 A660 A661 A662 A663 A664 A665 A666 A667 A668 A670 A68 A680 A69 A697 A698 A699 A7 A70 A700 A701 A709 A71 A710 A711 A714 A72 A738 A739 A74 A740 A741 A742 A743 A746 A75 A751 A752 A753 A757 A76 A760 A761 A776 A778 A779 A78 A780 A781 A782 A783 A784 A785 A786 A788 A789 A79 A790 A792 A795 A8 A801 A802 A804 A805 A806 A807 A808 A809 A81 A810 A813 A814 A816 A817 A818 A820 A821 A822 A824 A825 A826 A828 A829 A838 A839 A842 A843 A846 A851 A852 A853 A857 A860 A861 A862 A863 A865 A866 A867 A869 A870 A871 A874 A9 A92 A942 A945 A946 A947 A954 A956 A974 A976 B1001 B1003 B1004 B1005 B1006 B1007 B1009 B1013 B1014 B1015 B1018 B1019 B1021 B1023 B1026 B1027 B1030 B1033 B1035 B1036 B1037 B1038 B1039 B1047 B1052 B1060 B1063 B1064 B1065 B1067 B1069 B1070 B1073 B1074 B1075 B1076 B1077 B1078 B1079 B1080 B1081 B1082 B1084 B1085 B1086 B1088 B1089 B1099 B1100 B1102 B1103 B1104 B1105 B1106 B1107 B1108 B1111 B1114 B1115 B1116 B1117 B1118 B1119 B1120 B1127 B1128 B1129 B1130 B1131 B1132 B1133 B1134 B1135 B1136 B1137 B1138 B1139 B1140 B1141 B1142 B1143 B1144 B1145 B1146 B1147 B1148 B1149 B1150 B1151 B1152 B1154 B1155 B1156 B1157 B1158 B1159 B1160 B1161 B1165 B1168 B1170 B1172 B1174 B1175 B1176 B1178 B1180 B1184 B1191 B1192 B1193 B1194 B1195 B1196 B1197 B1198 B1199 B1200 B1201 B1202 B1203 B1204 B1205 B1206 B1207 B1208 B1209 B1210 B1211 B1212 B1213 B1214 B1215 B1216 B1217 B1218 B1219 B1220 B1221 B1222 B1224 B186 B187 B190 B193 B195 B197 B263 B265 B293 B294 B295 B308 B309 B311 B312 B315 B319 B322 B325 B391 B392 B393 B394 B471 B508 B512 B513 B514 B515 B516 B517 B518 B519 B524 B527 B530 B531 B617 B619 B620 B622 B698 B699 B700 B701 B702 B703 B705 B728 B729 B731 B737 B739 B742 B745 B749 B759 B760 B761 B762 B763 B764 B765 B768 B769 B780 B783 B784 B785 B797 B798 B799 B800 B801 B815 B816 B818 B821 B822 B823 B824 B827 B828 B829 B830 B831 B832 B833 B835 B836 B837 B838 B843 B844 B845 B847 B848 B849 B850 B852 B884 B918 B935 B969 B971 B975 B976 B977 B979 B987 B988 B989 B991 B992 B995 B996 B997 B998 C10 C112 C114 C13 C136 C14 C141 C142 C143 C145 C146 C147 C148 C151 C165 C166 C167 C168 C173 C174 C175 C176 C177 C178 C179 C18 C180 C181 C187 C188 C189 C190 C191 C192 C193 C194 C199 C201 C202 C219 C22 C221 C233 C235 C241 C244 C245 C248 C249 C251 C252 C254 C255 C256 C258 C259 C262 C265 C27 C28 C29 C3 C31 C32 C34 C35 C36 C38 C39 C40 C55 C57 C58 C59 C6 C60 C61 C62 C65 C66 C69 C7 C70 C71 C8 C84 C9 D138 D140 D141 D143 D144 D147 D15 D151 D17 D175 D178 D179 D183 D184 D189 D190 D193 D194 D23 D24 D25 D29 D32 D33 D37 D39 D4 D40 D45 D47 D48 D5 D50 D52 D58 D59 D6 D62 D63 D66 D7 D70 E138 E14 E141 E142 E144 E146 E147 E148 E149 E150 E151 E153 E163 E164 E167 E168 E169 E170 E171 E174 E175 E176 E177 E178 E179 E182 E183 E184 E198 E200 E201 E202 E203 E204 E205 E206 E207 E208 E210 E211 E212 F100 F102 F103 F104 F105 F106 F107 F108 F115 F117 F128 F129 F131 F132 F133 F134 F135 F136 F137 F138 F139 F140 F142 F145 F149 F154 F155 F74 F76 F80 F81 F82 F83 F84 F85 F86 F87 F88 F89 F90 F91 F92 F95 F96 F98 F99 G1 G102 G103 G104 G105 G14 G142 G144 G15 G16 G167 G168 G18 G19 G2 G20 G22 G23 G3 G31 G35 G4 G42 G44 G46 G47 G48 G49 G5 G51 G58 G59 G6 G60 G61 G63 G64 G65 G66 G68 G7 G73 G74 G75 G77 G8 G80 G82 G83 G84 G85 G86 G88 G89 G9 G90 H102 H103 H115 H117 H118 H119 H120 H121 H122 H124 H136 H19 H20 H22 H23 H25 H39 H41 H43 H45 H46 H47 H78 H79 H80 H81 H82 H83 H94 H95 H96 H97 H98 I11 I112 I114 I115 I12 I13 I15 I18 I2 I24 I25 I30 I31 I4 I41 I42 I43 I44 I45 I46 I47 I48 I49 I52 I59 I6 I61 I64 I65 I66 I67 I68 I69 I86 I87 I89 I90 I91 I93 I94 I95 I96 I97 I98 I99 J1 J10 J11 J12 J13 J15 J16 J19 J2 J3 J32 J33 J4 J42 J43 J44 J45 J47 J48 J49 J5 J51 J52 J53 J54 J55 J56 J57 J58 J59 J6 J60 J61 J62 J63 J64 J65 J7 J8 J9 K1 K10 K101 K102 K104 K105 K108 K109 K11 K112 K114 K19 K2 K21 K26 K3 K32 K38 K39 K4 K40 K41 K42 K44 K45 K47 K48 K51 K54 K57 K58 K59 K6 K60 K61 K62 K65 K66 K67 K68 K7 K72 K74 K76 K78 K87 K88 K9 K91 K92 K94 K95 K97 K98 K99
Rim residues: A1000 A1002 A1003 A1005 A1010 A1016 A1051 A1057 A1060 A1067 A1119 A1121 A1145 A1156 A1157 A1163 A1196 A1201 A1255 A1257 A1258 A1262 A1289 A1314 A1319 A1320 A133 A1336 A1349 A1350 A1373 A1376 A1380 A1393 A1397 A1421 A1432 A1434 A1440 A1449 A1452 A227 A233 A236 A249 A251 A256 A260 A3 A31 A317 A318 A32 A321 A326 A333 A355 A359 A368 A384 A387 A404 A428 A429 A448 A450 A461 A462 A480 A481 A498 A502 A524 A533 A542 A545 A554 A555 A558 A561 A596 A602 A606 A611 A612 A63 A654 A655 A669 A672 A673 A674 A676 A687 A695 A702 A735 A747 A770 A771 A787 A80 A811 A812 A830 A835 A854 A855 A864 A877 A955 A975 B1017 B1020 B1040 B1041 B1050 B1053 B1066 B1071 B1083 B1112 B1113 B1153 B1164 B1166 B1169 B1171 B1173 B1177 B1183 B1185 B1189 B1223 B191 B196 B227 B262 B264 B267 B296 B298 B299 B305 B306 B307 B318 B390 B397 B400 B470 B472 B473 B509 B523 B525 B529 B533 B534 B537 B576 B592 B593 B594 B710 B725 B726 B727 B730 B735 B736 B748 B767 B786 B787 B795 B803 B854 B856 B904 B936 B948 B950 B970 B993 B994 C11 C110 C135 C137 C138 C140 C149 C15 C16 C162 C163 C164 C169 C171 C182 C184 C195 C200 C218 C222 C223 C231 C234 C239 C25 C257 C26 C261 C263 C266 C33 C4 C5 C56 D119 D12 D13 D134 D135 D137 D139 D14 D150 D16 D182 D187 D196 D30 D38 D49 D55 D65 D69 D72 D73 D8 E11 E143 E160 E173 E209 E215 F101 F111 F116 F118 F120 F122 F141 F147 F72 F77 F78 F79 G10 G107 G146 G155 G165 G166 G171 G21 G24 G28 G34 G36 G39 G40 G41 G50 G52 G55 G56 G57 G62 G69 G70 G87 H100 H104 H105 H138 H141 H21 H48 H76 H77 I10 I113 I116 I14 I16 I17 I20 I23 I3 I50 I53 I56 I57 I62 I70 I73 I85 I88 I92 J17 J18 J20 J23 J31 K100 K103 K106 K113 K17 K18 K20 K27 K35 K37 K46 K49 K52 K55 K56 K63 K64 K79 K84 K96

1Y77	PQS	1y77.mmol
Interacting residues: A10 A1001 A1004 A1006 A1007 A1013 A1014 A1017 A1054 A1055 A1059 A1060 A1061 A1062 A1063 A1066 A1070 A11 A1147 A1148 A1149 A1150 A1151 A1152 A1153 A1154 A1162 A1190 A1191 A1198 A12 A1261 A1264 A1265 A1268 A1269 A13 A1317 A1318 A1324 A1325 A1326 A1327 A1328 A1335 A1337 A1338 A1339 A1340 A1341 A1342 A1343 A1345 A1346 A1347 A1365 A1377 A1378 A1379 A14 A1409 A1410 A1413 A1418 A1420 A1422 A1424 A1425 A1428 A1429 A1430 A1431 A1433 A1436 A1437 A1438 A1439 A1441 A1442 A1443 A1444 A1445 A1446 A1447 A1450 A1451 A1453 A1454 A15 A16 A17 A18 A19 A2 A20 A21 A22 A227 A228 A240 A242 A245 A246 A248 A253 A254 A255 A26 A29 A30 A303 A304 A315 A318 A319 A32 A325 A328 A329 A335 A336 A337 A338 A339 A340 A341 A342 A343 A344 A345 A346 A347 A348 A349 A350 A351 A352 A356 A357 A358 A367 A369 A370 A373 A374 A375 A379 A381 A382 A383 A4 A412 A428 A433 A443 A447 A449 A451 A452 A455 A464 A465 A466 A467 A469 A472 A475 A482 A483 A484 A486 A488 A490 A491 A492 A493 A494 A495 A496 A497 A499 A5 A500 A501 A503 A504 A505 A510 A525 A526 A527 A529 A536 A537 A538 A540 A543 A544 A545 A547 A548 A551 A552 A556 A557 A559 A560 A562 A563 A564 A565 A566 A567 A568 A569 A570 A571 A572 A573 A575 A576 A597 A598 A6 A600 A613 A614 A657 A658 A659 A660 A661 A662 A663 A664 A665 A666 A667 A668 A670 A68 A680 A69 A697 A698 A699 A7 A70 A700 A701 A709 A71 A710 A711 A714 A72 A738 A739 A74 A740 A741 A742 A743 A746 A75 A751 A752 A753 A757 A76 A760 A761 A776 A778 A779 A78 A780 A781 A782 A783 A784 A785 A786 A787 A788 A789 A79 A790 A792 A795 A8 A802 A804 A805 A806 A807 A808 A809 A81 A810 A813 A814 A816 A817 A818 A820 A821 A822 A824 A825 A828 A829 A838 A839 A842 A843 A846 A851 A852 A853 A857 A860 A861 A862 A863 A865 A866 A867 A869 A870 A871 A874 A9 A92 A942 A945 A946 A947 A954 A974 A976 B1001 B1003 B1004 B1005 B1006 B1009 B1013 B1014 B1015 B1018 B1019 B1021 B1023 B1026 B1027 B1030 B1033 B1035 B1036 B1037 B1038 B1039 B1047 B1052 B1060 B1063 B1064 B1065 B1067 B1069 B1070 B1073 B1074 B1075 B1076 B1077 B1078 B1079 B1080 B1081 B1082 B1083 B1084 B1085 B1086 B1088 B1089 B1099 B1100 B1102 B1103 B1104 B1105 B1106 B1107 B1108 B1111 B1114 B1115 B1116 B1117 B1118 B1119 B1120 B1127 B1128 B1129 B1130 B1131 B1132 B1133 B1134 B1135 B1136 B1137 B1138 B1139 B1140 B1141 B1142 B1143 B1144 B1145 B1146 B1147 B1148 B1149 B1150 B1151 B1152 B1154 B1155 B1156 B1157 B1158 B1159 B1160 B1161 B1165 B1168 B1170 B1172 B1174 B1175 B1176 B1178 B1180 B1184 B1191 B1192 B1193 B1194 B1195 B1196 B1197 B1198 B1199 B1200 B1201 B1202 B1203 B1204 B1205 B1206 B1207 B1208 B1209 B1210 B1211 B1212 B1213 B1214 B1215 B1216 B1217 B1218 B1219 B1220 B1221 B1222 B1224 B186 B187 B190 B193 B195 B197 B263 B265 B293 B294 B295 B308 B309 B311 B312 B315 B318 B319 B322 B325 B391 B392 B393 B394 B470 B471 B508 B512 B513 B514 B515 B516 B517 B519 B524 B527 B530 B533 B617 B619 B620 B622 B698 B699 B700 B701 B702 B703 B705 B728 B729 B731 B737 B739 B742 B745 B749 B760 B761 B762 B763 B764 B765 B768 B769 B780 B783 B784 B785 B797 B798 B799 B800 B801 B815 B816 B821 B822 B823 B824 B827 B828 B829 B830 B831 B832 B833 B835 B836 B837 B838 B843 B845 B847 B848 B849 B850 B852 B884 B918 B935 B969 B971 B975 B976 B977 B979 B987 B988 B989 B991 B992 B995 B996 B997 B998 C10 C114 C13 C136 C14 C141 C142 C143 C145 C146 C147 C148 C151 C165 C166 C167 C168 C173 C174 C175 C176 C177 C178 C179 C18 C180 C181 C187 C188 C189 C190 C191 C192 C193 C194 C199 C20 C201 C202 C218 C219 C22 C221 C233 C235 C241 C244 C245 C248 C249 C251 C252 C254 C255 C256 C258 C259 C262 C265 C27 C28 C29 C3 C31 C32 C34 C35 C36 C38 C39 C40 C55 C57 C58 C59 C6 C60 C61 C62 C65 C66 C69 C7 C8 C84 C9 D138 D14 D140 D141 D143 D144 D147 D148 D15 D151 D17 D175 D178 D179 D183 D184 D189 D190 D193 D194 D23 D24 D25 D29 D32 D33 D37 D39 D4 D40 D45 D47 D48 D5 D50 D52 D58 D59 D6 D62 D63 D66 D7 D70 E138 E14 E141 E142 E144 E146 E147 E148 E149 E150 E151 E153 E163 E164 E167 E168 E169 E170 E171 E174 E175 E176 E177 E178 E179 E182 E183 E184 E198 E200 E201 E202 E203 E204 E205 E206 E207 E208 E210 E211 E212 F100 F101 F102 F103 F104 F105 F106 F107 F108 F111 F115 F117 F120 F128 F129 F130 F131 F132 F133 F134 F135 F136 F137 F138 F139 F140 F142 F145 F149 F154 F74 F76 F80 F81 F82 F83 F84 F85 F86 F87 F88 F89 F90 F91 F92 F95 F96 F98 F99 G1 G102 G103 G104 G105 G14 G142 G144 G15 G16 G166 G167 G168 G18 G19 G2 G20 G22 G23 G3 G31 G35 G4 G41 G42 G44 G46 G47 G48 G49 G5 G51 G58 G59 G6 G60 G61 G63 G64 G65 G66 G68 G7 G70 G73 G74 G75 G77 G8 G80 G82 G83 G84 G85 G86 G88 G89 G9 G90 H102 H103 H115 H117 H118 H119 H120 H121 H122 H124 H136 H19 H20 H22 H23 H25 H39 H43 H45 H46 H47 H48 H78 H79 H80 H81 H82 H83 H94 H95 H96 H97 H98 I11 I112 I114 I115 I12 I13 I15 I18 I24 I25 I30 I31 I4 I41 I42 I43 I44 I45 I46 I47 I48 I49 I52 I59 I6 I61 I64 I65 I66 I67 I68 I69 I86 I87 I89 I90 I91 I93 I94 I95 I96 I97 I98 I99 J1 J10 J11 J12 J13 J15 J16 J19 J2 J3 J32 J33 J4 J42 J43 J44 J45 J47 J48 J49 J5 J51 J52 J53 J54 J55 J56 J57 J58 J59 J6 J60 J61 J62 J63 J65 J7 J8 J9 K1 K10 K100 K101 K102 K104 K105 K108 K109 K11 K112 K114 K19 K2 K21 K26 K3 K32 K35 K38 K39 K4 K40 K41 K42 K44 K45 K47 K48 K51 K54 K57 K58 K59 K6 K60 K61 K62 K63 K65 K66 K67 K68 K7 K72 K74 K78 K87 K88 K9 K91 K92 K94 K95 K97 K98 K99
Rim residues: A1000 A1002 A1003 A1010 A1016 A1051 A1057 A1067 A1121 A1144 A1145 A1156 A1157 A1163 A1196 A1201 A1255 A1257 A1258 A1262 A1289 A1314 A1319 A1320 A133 A1336 A1349 A1350 A1373 A1376 A1380 A1393 A1397 A1421 A1432 A1434 A1440 A1449 A1452 A233 A236 A249 A251 A256 A260 A3 A31 A317 A321 A326 A354 A355 A359 A368 A384 A387 A404 A429 A448 A450 A461 A462 A463 A480 A481 A498 A502 A524 A533 A542 A554 A555 A558 A561 A596 A601 A602 A606 A608 A611 A612 A63 A654 A655 A669 A672 A673 A674 A676 A687 A695 A702 A735 A747 A770 A771 A80 A801 A811 A812 A826 A835 A854 A864 A948 A955 A956 A975 B1007 B1017 B1020 B1040 B1041 B1050 B1053 B1066 B1071 B1112 B1113 B1153 B1164 B1166 B1169 B1171 B1173 B1177 B1183 B1185 B1189 B1223 B191 B196 B227 B262 B264 B267 B296 B298 B299 B305 B306 B307 B390 B397 B400 B472 B473 B507 B509 B518 B525 B529 B531 B534 B537 B576 B592 B593 B594 B710 B725 B726 B727 B730 B734 B735 B736 B738 B748 B759 B767 B786 B787 B795 B803 B818 B844 B854 B856 B904 B936 B948 B950 B970 B993 B994 C11 C110 C112 C135 C137 C138 C140 C149 C15 C163 C164 C169 C171 C182 C184 C195 C200 C222 C223 C231 C234 C239 C25 C257 C26 C261 C263 C266 C33 C4 C5 C56 C71 D119 D12 D13 D134 D135 D137 D139 D150 D16 D182 D187 D196 D30 D38 D49 D55 D65 D69 D72 D73 D8 E11 E160 E173 E209 E215 F116 F118 F122 F141 F147 F155 F72 F77 F78 F79 G10 G107 G146 G155 G165 G171 G21 G24 G28 G34 G36 G39 G40 G50 G52 G55 G56 G57 G62 G69 G71 G87 H100 H104 H105 H138 H141 H21 H41 H76 H77 I10 I113 I116 I14 I16 I17 I2 I20 I23 I3 I50 I53 I56 I57 I62 I70 I73 I85 I88 I92 J17 J18 J20 J23 J31 J64 K103 K106 K113 K17 K18 K20 K27 K37 K46 K49 K52 K55 K56 K64 K76 K79 K84

1YTF	PISA	1ytf_1_1.pdb
Interacting residues: A105 A107 A83 A86 A87 A90 A91 A92 A93 A94 A95 F66 F67 F68 F69 F70 F71 F72 F73 F76
Rim residues: A103 F79

2B0Z	PQS	2b0z.mmol
Interacting residues: A193 A194 A197 A199 A201 A204 A205 A208 A227 A229 B70 B72 B73 B76 B77 B79 B81 B83
Rim residues: A120 A195 A200 A209 A226 A255 A256 B13 B49 B50 B51 B54 B78 B82

2B11	PQS	2b11_2.mmol
Interacting residues: C531 C532 C534 C538 C539 C620 C693 C694 C697 C699 C790 D809 D812 D813 D817 D828 D870 D872 D873 D881 D882 D883 D886 D887
Rim residues: C535 C695 C696 C729 C794 D805 D808 D816 D890

2B12	PQS	2b12.mmol
Interacting residues: A193 A194 A197 A199 A201 A205 A208 A229 B70 B72 B73 B76 B77 B81
Rim residues: A195 A200 A204 A209 A227 A253 A255 A256 B49 B50 B51 B78 B79 B82 B83

2B63	PQS	2b63.mmol
Interacting residues: A10 A1001 A1004 A1006 A1007 A1013 A1017 A1054 A1055 A1059 A1060 A1061 A1062 A1063 A1066 A1070 A11 A1144 A1147 A1148 A1149 A1150 A1151 A1152 A1153 A1154 A1162 A1190 A1191 A12 A1261 A1264 A1265 A1269 A13 A1317 A1318 A1324 A1325 A1326 A1327 A1328 A1335 A1337 A1338 A1339 A1340 A1341 A1342 A1343 A1345 A1346 A1365 A1376 A1377 A1378 A1379 A14 A1406 A1409 A1410 A1413 A1418 A1420 A1422 A1424 A1425 A1428 A1429 A1430 A1431 A1432 A1433 A1436 A1437 A1438 A1439 A1441 A1442 A1443 A1444 A1445 A1446 A1447 A1450 A1451 A1453 A15 A16 A17 A18 A19 A2 A20 A21 A22 A240 A242 A245 A246 A248 A253 A254 A255 A26 A29 A30 A303 A304 A325 A328 A329 A335 A336 A337 A338 A339 A340 A341 A342 A343 A344 A345 A346 A347 A348 A349 A350 A351 A352 A356 A357 A358 A359 A367 A369 A370 A373 A374 A375 A379 A381 A382 A383 A4 A404 A412 A433 A443 A447 A449 A451 A452 A455 A463 A464 A465 A466 A467 A469 A472 A475 A481 A482 A483 A484 A486 A488 A490 A491 A492 A493 A494 A495 A496 A497 A499 A5 A500 A501 A503 A504 A505 A510 A525 A526 A527 A529 A537 A538 A540 A543 A544 A547 A548 A551 A552 A554 A556 A557 A559 A560 A562 A563 A564 A565 A566 A567 A568 A569 A570 A571 A572 A573 A575 A576 A597 A598 A6 A600 A602 A613 A614 A657 A658 A659 A660 A661 A662 A663 A664 A665 A666 A667 A668 A670 A69 A697 A698 A699 A7 A70 A700 A701 A709 A71 A710 A711 A714 A72 A738 A74 A740 A741 A742 A743 A746 A75 A751 A752 A753 A757 A76 A760 A761 A776 A778 A779 A78 A780 A781 A782 A783 A784 A785 A786 A787 A788 A789 A79 A790 A792 A8 A802 A804 A805 A806 A807 A808 A81 A810 A813 A814 A816 A817 A818 A820 A821 A822 A824 A825 A828 A839 A842 A843 A846 A852 A853 A857 A860 A861 A862 A863 A865 A866 A867 A869 A870 A871 A9 A92 A942 A946 A947 A954 A974 A976 B1001 B1003 B1004 B1005 B1006 B1009 B1013 B1014 B1015 B1018 B1019 B1021 B1023 B1026 B1027 B1030 B1033 B1035 B1036 B1037 B1038 B1039 B1047 B1052 B1060 B1063 B1065 B1067 B1069 B1070 B1073 B1074 B1075 B1076 B1077 B1078 B1079 B1080 B1081 B1082 B1083 B1084 B1085 B1086 B1088 B1089 B1099 B1100 B1102 B1103 B1104 B1105 B1106 B1107 B1108 B1111 B1114 B1115 B1116 B1117 B1118 B1119 B1120 B1127 B1128 B1129 B1130 B1131 B1132 B1133 B1134 B1135 B1136 B1137 B1138 B1139 B1140 B1141 B1142 B1143 B1144 B1145 B1146 B1147 B1148 B1149 B1150 B1151 B1152 B1154 B1155 B1156 B1157 B1158 B1159 B1161 B1165 B1168 B1170 B1172 B1174 B1175 B1176 B1178 B1180 B1184 B1191 B1192 B1193 B1194 B1195 B1196 B1197 B1198 B1199 B1200 B1201 B1202 B1203 B1205 B1206 B1207 B1208 B1209 B1210 B1211 B1212 B1213 B1214 B1215 B1216 B1217 B1218 B1220 B1221 B1222 B1224 B186 B187 B190 B193 B195 B197 B262 B263 B265 B293 B294 B295 B296 B298 B308 B309 B311 B312 B315 B322 B391 B392 B394 B512 B513 B514 B515 B516 B517 B519 B524 B527 B530 B533 B617 B619 B620 B622 B698 B699 B700 B701 B702 B703 B705 B727 B728 B729 B737 B739 B742 B745 B749 B759 B760 B761 B762 B763 B764 B765 B768 B769 B780 B783 B784 B785 B797 B798 B800 B801 B815 B816 B821 B822 B823 B824 B827 B828 B829 B830 B831 B832 B833 B835 B836 B837 B838 B843 B845 B847 B848 B849 B850 B852 B884 B918 B935 B969 B971 B976 B977 B979 B987 B988 B989 B991 B992 B995 B996 B997 B998 C10 C114 C13 C14 C141 C142 C143 C145 C146 C147 C148 C15 C151 C163 C165 C166 C167 C168 C171 C174 C175 C176 C177 C178 C179 C18 C180 C181 C187 C188 C189 C190 C191 C192 C193 C194 C199 C200 C201 C202 C219 C22 C221 C233 C235 C241 C244 C245 C248 C251 C252 C254 C255 C256 C258 C259 C261 C262 C265 C27 C28 C29 C3 C31 C32 C34 C35 C36 C38 C39 C40 C55 C57 C58 C59 C6 C60 C61 C62 C65 C66 C69 C7 C70 C8 C84 C9 D138 D140 D141 D143 D144 D147 D148 D15 D150 D151 D175 D178 D179 D183 D184 D189 D190 D193 D194 D23 D24 D25 D29 D32 D33 D37 D40 D45 D47 D48 D5 D50 D58 D59 D62 D63 D66 D69 D7 E138 E14 E141 E142 E144 E146 E147 E148 E149 E150 E151 E163 E167 E168 E169 E170 E171 E174 E176 E177 E179 E182 E183 E184 E198 E200 E201 E202 E203 E204 E205 E206 E207 E208 E210 E211 E212 F100 F102 F103 F104 F105 F106 F107 F108 F115 F117 F128 F129 F130 F131 F132 F133 F134 F135 F136 F137 F138 F139 F140 F142 F145 F149 F154 F74 F76 F80 F81 F82 F83 F84 F85 F86 F87 F88 F89 F90 F91 F92 F94 F95 F96 F98 F99 G1 G102 G103 G104 G105 G14 G142 G144 G15 G16 G167 G168 G18 G19 G2 G20 G22 G23 G3 G31 G35 G4 G41 G42 G44 G46 G47 G48 G49 G5 G50 G51 G52 G58 G59 G60 G61 G63 G64 G65 G66 G68 G7 G70 G73 G74 G75 G77 G8 G80 G82 G83 G84 G85 G86 G87 G88 G89 G90 H102 H103 H115 H117 H118 H119 H120 H121 H122 H124 H136 H20 H22 H25 H41 H43 H45 H46 H47 H77 H78 H79 H80 H81 H83 H94 H95 H96 H97 H98 I11 I112 I113 I114 I115 I12 I13 I15 I18 I2 I24 I25 I3 I30 I4 I41 I42 I43 I44 I45 I46 I47 I48 I49 I52 I59 I6 I61 I62 I65 I66 I67 I68 I69 I70 I86 I87 I89 I90 I91 I92 I93 I94 I95 I96 I97 I98 I99 J1 J10 J11 J12 J13 J15 J16 J19 J2 J3 J32 J33 J4 J43 J44 J45 J47 J48 J49 J5 J51 J52 J54 J55 J56 J57 J58 J59 J6 J60 J61 J62 J63 J64 J65 J7 J8 J9 K1 K10 K100 K101 K102 K104 K105 K106 K108 K109 K11 K112 K114 K115 K19 K2 K21 K26 K32 K35 K38 K4 K40 K41 K42 K44 K45 K46 K47 K51 K54 K55 K57 K58 K59 K6 K60 K61 K62 K63 K65 K66 K67 K68 K7 K72 K74 K87 K88 K9 K91 K92 K94 K95 K97 K98 K99
Rim residues: A1000 A1002 A1003 A1005 A1009 A1010 A1012 A1014 A1015 A1016 A1051 A1057 A1067 A1145 A1156 A1196 A1198 A1255 A1257 A1262 A1268 A1314 A1319 A1320 A133 A1336 A1349 A1350 A1373 A1393 A1397 A1421 A1434 A1440 A1449 A1452 A1454 A227 A228 A233 A236 A250 A251 A256 A260 A3 A31 A32 A326 A332 A333 A354 A355 A368 A378 A403 A428 A429 A448 A450 A461 A462 A480 A498 A502 A524 A533 A536 A542 A545 A555 A558 A561 A596 A601 A606 A608 A611 A612 A654 A669 A672 A673 A674 A676 A68 A680 A687 A695 A739 A770 A771 A795 A80 A801 A809 A811 A829 A835 A838 A851 A854 A864 A874 A945 A95 A955 A956 A975 B1007 B1017 B1020 B1040 B1050 B1053 B1064 B1066 B1071 B1112 B1113 B1153 B1160 B1164 B1166 B1169 B1171 B1173 B1177 B1183 B1185 B1189 B1204 B1219 B1223 B191 B196 B227 B264 B305 B306 B318 B319 B325 B393 B397 B400 B510 B518 B523 B525 B529 B531 B534 B537 B576 B592 B593 B594 B725 B726 B730 B731 B735 B736 B738 B748 B767 B786 B787 B795 B799 B803 B818 B844 B854 B936 B944 B948 B975 B993 B994 C11 C110 C112 C135 C136 C137 C138 C140 C149 C164 C169 C184 C195 C218 C222 C223 C231 C234 C242 C249 C25 C257 C26 C263 C266 C4 C5 C56 C71 D119 D12 D13 D134 D135 D137 D139 D14 D146 D16 D17 D182 D187 D196 D22 D30 D38 D39 D49 D52 D55 D6 D65 D70 D72 D73 D8 E11 E153 E160 E164 E173 E175 E178 E197 E209 E215 F101 F111 F114 F116 F118 F120 F122 F141 F147 F155 F72 F77 F78 F93 G10 G107 G155 G166 G21 G24 G28 G32 G36 G39 G40 G45 G55 G57 G6 G62 G69 G9 H100 H104 H105 H106 H138 H141 H19 H21 H23 H39 H48 H82 H91 I10 I116 I14 I16 I17 I23 I31 I50 I53 I56 I57 I58 I64 I73 I85 I88 J17 J18 J20 J42 J53 K103 K113 K17 K18 K20 K27 K3 K37 K39 K48 K49 K52 K56 K64 K76 K78 K79 K84

2B7B	PISA	2b7b_1_1.pdb
Interacting residues: A100 A101 A250 A251 A252 A254 A257 A260 A262 A291 A293 A294 A307 A309 A320 A425 A428 A64 A67 A68 A70 A72 A73 A74 A75 A76 A78 A89 A90 A91 A92 A93 A95 A97 A98 C1120 C1121 C1122 C1124 C1128 C1129 C1130 C1131 C1132 C1152 C1154 C1155 C1159 C1160 C1161 C1162 C1163 C1165 C1169 C1171 C1173 C1174 C1176 C1179 C1180 C1181 C1182 C1183 C1196 C1197 C1199 C1200 C1202 C1203 C1204 C1205 C1206
Rim residues: A106 A16 A20 A21 A249 A253 A255 A289 A292 A305 A69 A77 A94 C1119 C1153 C1157 C1185 C1198 C1201

2B7C	PISA	2b7c_1_1.pdb
Interacting residues: A100 A101 A250 A251 A252 A254 A257 A260 A262 A289 A291 A293 A294 A307 A308 A309 A320 A425 A428 A64 A67 A68 A70 A71 A72 A73 A74 A75 A76 A77 A78 A89 A90 A91 A92 A93 A94 A95 A97 A98 B1120 B1121 B1122 B1124 B1128 B1129 B1130 B1131 B1132 B1154 B1155 B1157 B1159 B1160 B1161 B1162 B1163 B1165 B1169 B1171 B1173 B1174 B1176 B1179 B1180 B1181 B1182 B1183 B1196 B1197 B1199 B1200 B1201 B1202 B1203 B1204 B1205 B1206
Rim residues: A106 A16 A20 A21 A249 A253 A255 A292 A305 A363 A69 A96 B1119 B1152 B1153 B1156 B1167 B1185 B1198

2B8K	PQS	2b8k.mmol
Interacting residues: A10 A1001 A1004 A1006 A1007 A1013 A1014 A1017 A1054 A1055 A1059 A1060 A1061 A1062 A1063 A1066 A1070 A11 A1144 A1147 A1148 A1149 A1150 A1151 A1152 A1153 A1154 A1162 A1190 A1191 A1198 A12 A1265 A1269 A13 A1318 A1324 A1325 A1326 A1327 A1328 A1335 A1337 A1338 A1339 A1340 A1341 A1342 A1343 A1345 A1346 A1347 A1365 A1377 A1378 A1379 A14 A1409 A1410 A1413 A1418 A1420 A1422 A1424 A1425 A1428 A1429 A1430 A1431 A1433 A1436 A1437 A1438 A1439 A1441 A1442 A1443 A1444 A1445 A1446 A1447 A1450 A1453 A15 A16 A17 A18 A19 A2 A20 A21 A22 A228 A240 A242 A245 A246 A248 A253 A254 A255 A256 A26 A29 A30 A303 A304 A315 A319 A32 A325 A328 A329 A335 A336 A337 A338 A339 A340 A341 A342 A343 A344 A345 A346 A347 A348 A349 A350 A351 A352 A356 A357 A358 A367 A369 A370 A373 A374 A375 A379 A381 A382 A383 A4 A412 A433 A443 A447 A449 A451 A452 A455 A464 A465 A466 A467 A469 A472 A475 A482 A483 A484 A486 A488 A490 A491 A492 A493 A494 A495 A496 A497 A499 A5 A500 A501 A503 A504 A505 A510 A525 A526 A527 A529 A537 A538 A540 A543 A544 A545 A547 A548 A551 A552 A556 A557 A559 A560 A562 A563 A564 A565 A566 A567 A568 A569 A570 A571 A572 A573 A575 A576 A597 A598 A6 A600 A613 A614 A657 A658 A659 A660 A661 A662 A663 A664 A665 A666 A667 A668 A670 A68 A680 A69 A697 A698 A699 A7 A70 A700 A701 A709 A71 A710 A711 A714 A72 A738 A74 A740 A741 A742 A743 A746 A75 A751 A752 A753 A757 A76 A760 A761 A771 A776 A778 A779 A78 A780 A781 A782 A783 A784 A785 A786 A787 A788 A789 A79 A790 A792 A795 A8 A801 A802 A804 A805 A806 A807 A808 A809 A81 A810 A813 A814 A816 A817 A818 A820 A821 A822 A824 A825 A828 A838 A839 A842 A843 A846 A851 A852 A853 A857 A860 A861 A862 A863 A865 A866 A867 A869 A870 A871 A874 A9 A92 A942 A945 A946 A947 A954 A976 B1001 B1003 B1004 B1005 B1006 B1009 B1013 B1014 B1015 B1018 B1019 B1021 B1023 B1026 B1027 B1030 B1033 B1035 B1036 B1037 B1038 B1039 B1047 B1052 B1060 B1063 B1064 B1065 B1067 B1069 B1070 B1073 B1074 B1075 B1076 B1077 B1078 B1079 B1080 B1081 B1082 B1083 B1084 B1085 B1086 B1088 B1089 B1099 B1100 B1102 B1103 B1104 B1105 B1106 B1107 B1108 B1111 B1114 B1115 B1116 B1117 B1118 B1119 B1120 B1127 B1128 B1129 B1130 B1131 B1132 B1133 B1134 B1135 B1136 B1137 B1138 B1139 B1140 B1141 B1142 B1143 B1144 B1145 B1146 B1147 B1148 B1149 B1150 B1151 B1152 B1154 B1155 B1156 B1157 B1158 B1159 B1161 B1165 B1168 B1170 B1172 B1174 B1175 B1176 B1178 B1180 B1184 B1189 B1191 B1192 B1193 B1194 B1195 B1196 B1197 B1198 B1199 B1200 B1201 B1202 B1203 B1204 B1205 B1206 B1207 B1208 B1209 B1210 B1211 B1212 B1213 B1214 B1215 B1216 B1217 B1218 B1219 B1220 B1221 B1222 B1224 B186 B187 B190 B193 B195 B197 B262 B263 B265 B293 B294 B295 B308 B309 B311 B312 B315 B318 B319 B322 B325 B391 B392 B393 B394 B471 B472 B510 B512 B513 B514 B515 B516 B517 B519 B524 B527 B530 B617 B619 B620 B622 B698 B699 B700 B701 B702 B703 B705 B728 B729 B730 B731 B737 B739 B742 B745 B749 B759 B760 B761 B762 B763 B764 B765 B768 B769 B780 B783 B784 B785 B797 B798 B799 B800 B801 B815 B816 B821 B822 B823 B824 B827 B828 B829 B830 B831 B832 B833 B835 B836 B837 B838 B843 B845 B847 B848 B849 B850 B852 B884 B918 B935 B969 B971 B975 B976 B977 B979 B987 B988 B989 B991 B992 B994 B995 B996 B997 B998 C10 C114 C13 C136 C14 C141 C142 C143 C145 C146 C147 C148 C151 C165 C166 C167 C168 C173 C174 C175 C176 C177 C178 C179 C18 C180 C181 C187 C188 C189 C190 C191 C192 C193 C194 C199 C20 C201 C202 C218 C219 C22 C221 C233 C235 C241 C244 C245 C248 C249 C251 C252 C254 C255 C256 C258 C259 C262 C265 C27 C28 C29 C3 C31 C32 C34 C35 C36 C38 C39 C40 C55 C57 C58 C59 C6 C60 C61 C62 C65 C66 C69 C7 C8 C84 C9 D13 D138 D140 D141 D143 D144 D147 D148 D15 D151 D17 D175 D178 D179 D183 D184 D189 D190 D193 D194 D23 D24 D25 D29 D32 D33 D37 D39 D4 D40 D45 D47 D48 D5 D50 D52 D58 D59 D6 D62 D63 D66 D7 D70 E138 E14 E141 E142 E146 E147 E148 E149 E150 E151 E153 E163 E164 E167 E168 E169 E170 E171 E174 E175 E176 E177 E178 E179 E182 E183 E184 E198 E200 E201 E202 E203 E204 E205 E206 E207 E208 E210 E211 E212 F100 F101 F102 F103 F104 F105 F106 F107 F108 F111 F115 F117 F120 F128 F129 F130 F131 F132 F133 F134 F135 F136 F137 F138 F139 F140 F142 F145 F149 F154 F74 F80 F81 F82 F83 F84 F85 F86 F87 F88 F89 F90 F91 F92 F95 F96 F98 F99 G1 G102 G103 G104 G105 G14 G142 G144 G15 G16 G166 G167 G168 G18 G19 G2 G22 G23 G3 G31 G35 G4 G41 G42 G44 G46 G47 G48 G49 G5 G51 G58 G59 G6 G60 G61 G63 G64 G65 G66 G68 G7 G70 G73 G74 G75 G77 G8 G80 G82 G83 G84 G85 G86 G88 G89 G9 G90 H102 H103 H115 H117 H118 H119 H120 H121 H122 H124 H136 H141 H19 H20 H22 H25 H43 H45 H46 H47 H48 H78 H79 H80 H81 H82 H83 H94 H95 H96 H97 H98 I11 I112 I114 I115 I12 I13 I15 I18 I24 I25 I30 I31 I4 I41 I42 I43 I44 I45 I46 I47 I48 I49 I52 I59 I6 I61 I64 I65 I66 I67 I68 I69 I86 I87 I89 I90 I91 I93 I94 I95 I96 I97 I98 I99 J1 J10 J11 J12 J13 J15 J16 J19 J2 J3 J32 J33 J4 J42 J43 J44 J45 J47 J48 J49 J5 J51 J52 J53 J54 J55 J56 J57 J58 J59 J6 J60 J61 J62 J63 J65 J7 J8 J9 K1 K10 K100 K101 K102 K104 K105 K108 K109 K11 K112 K114 K19 K2 K21 K26 K3 K32 K35 K38 K39 K4 K40 K41 K42 K44 K45 K47 K48 K51 K54 K57 K58 K59 K6 K60 K61 K62 K63 K65 K66 K67 K68 K7 K72 K74 K78 K87 K88 K9 K91 K92 K94 K95 K97 K98 K99
Rim residues: A1000 A1002 A1003 A1010 A1016 A1051 A1057 A1067 A1121 A1145 A1156 A1157 A1163 A1196 A1201 A1255 A1257 A1258 A1261 A1262 A1264 A1268 A1289 A1314 A1317 A1319 A1320 A1336 A1349 A1350 A1373 A1376 A1380 A1393 A1397 A1421 A1432 A1434 A1440 A1449 A1451 A1452 A1454 A227 A233 A236 A249 A251 A260 A3 A31 A313 A318 A321 A326 A333 A354 A355 A359 A368 A384 A387 A404 A428 A429 A441 A448 A450 A461 A462 A463 A480 A481 A498 A502 A524 A533 A536 A542 A554 A555 A558 A561 A596 A601 A602 A606 A608 A612 A63 A654 A655 A669 A672 A673 A674 A676 A687 A695 A702 A735 A739 A747 A770 A80 A811 A812 A829 A835 A854 A864 A877 A955 A956 A974 A975 B1007 B1017 B1020 B1040 B1041 B1050 B1053 B1066 B1071 B1112 B1113 B1153 B1160 B1164 B1166 B1169 B1171 B1173 B1177 B1183 B1185 B1190 B1223 B191 B196 B227 B264 B267 B296 B298 B299 B305 B306 B307 B390 B397 B400 B470 B473 B525 B529 B531 B533 B534 B537 B576 B592 B593 B594 B710 B725 B726 B727 B734 B735 B736 B738 B748 B767 B786 B787 B795 B803 B818 B844 B854 B856 B904 B936 B948 B950 B970 B993 C11 C110 C112 C135 C138 C140 C149 C15 C163 C164 C169 C171 C182 C184 C195 C200 C222 C223 C231 C234 C239 C25 C257 C26 C261 C263 C266 C33 C4 C5 C56 C71 D10 D12 D134 D135 D137 D139 D14 D150 D16 D182 D187 D196 D30 D38 D49 D55 D65 D69 D72 D73 D8 E11 E144 E160 E173 E209 F116 F118 F122 F141 F147 F155 F72 F76 F77 F78 G107 G146 G155 G165 G171 G20 G21 G24 G28 G34 G36 G39 G40 G50 G52 G55 G56 G57 G62 G69 G71 G87 H100 H105 H21 H23 H39 H41 H76 H77 I10 I113 I116 I14 I16 I17 I2 I20 I23 I3 I50 I53 I56 I57 I62 I70 I73 I85 I88 I92 J17 J18 J20 J23 J31 J64 K103 K106 K113 K115 K17 K18 K20 K27 K37 K46 K49 K52 K55 K56 K64 K76 K79 K84

2BCG	PISA	2bcg_1_1.pdb
Interacting residues: A100 A103 A105 A106 A107 A109 A110 A111 A112 A226 A227 A233 A237 A241 A244 A247 A248 A251 A252 A253 A256 A257 A258 A259 A282 A44 A445 A6 A78 A81 A96 A99 D107 D190 D191 D193 D194 D41 D42 D44 D45 D62 D63 D65 D67 D69 D70 D72 D74 D75 D76 D77 D79
Rim residues: A10 A236 A254 A255 A42 A444 A7 D108 D123 D124 D125 D133 D134 D138 D141 D147 D154 D163 D167 D172 D188 D189 D192 D195 D40 D60 D71 D73 D80 D91 D92

2CAZ	PISA	2caz_1_1.pdb
Interacting residues: A325 A327 A329 A330 A333 A335 A336 A337 A338 A340 A341 A342 A343 A344 A345 A346 A347 A348 A349 A350 A351 A353 A354 A355 A356 A357 A358 A359 A360 A362 A364 A367 A368 A370 A371 A372 A374 A375 A376 A379 B100 B104 B22 B24 B25 B26 B37 B40 B41 B42 B44 B45 B46 B48 B49 B52 B56 B59 B61 B62 B63 B66 B70 C169 C172 C175 C181 C184 C185 C188 C189 C192 C193 C196 C197 C199 C200 C201
Rim residues: A332 A334 A339 A352 A363 A365 A366 A369 A378 A380 B103 B23 B29 B38 B53 B74 B77 B81 B94 C173 C174 C178 C182

2CKZ	PQS	2ckz_2.mmol
Interacting residues: C1 C10 C100 C103 C107 C11 C111 C116 C117 C120 C121 C124 C125 C16 C19 C2 C23 C3 C4 C5 C50 C52 C54 C55 C58 C6 C61 C62 C65 C66 C68 C7 C8 C9 C95 C96 C98 C99 D1 D101 D102 D103 D104 D130 D132 D133 D136 D138 D147 D2 D20 D201 D202 D203 D210 D211 D213 D216 D28 D3 D31 D32 D34 D35 D36 D39 D4 D42 D46 D47 D48 D49 D5 D6 D7 D71 D73 D75 D78 D8 D84 D85 D86 D88 D9
Rim residues: C104 C118 C119 C122 C126 C13 C136 C139 C15 C20 C26 C27 C49 C51 C57 C64 C97 D116 D117 D149 D151 D153 D204 D214 D215 D217 D24 D27 D37 D40 D41 D44 D80 D81

2DZN	PQS	2dzn_1.mmol
Interacting residues: A106 A117 A139 A141 A146 A149 A173 A175 A180 A184 A34 A35 A37 A42 A45 A71 A73 A78 A81 A82 B364 B365 B366 B367 B370 B373 B374 B375 B376 B397 B399 B403 B404 B405 B408
Rim residues: A108 A11 A113 A116 A12 A150 A183 A46 A69 A70 A8 B363 B369 B372 B398 B400 B401 B411

2E2H	PQS	2e2h.mmol
Interacting residues: A10 A1001 A1002 A1004 A1006 A1007 A1013 A1014 A1016 A1017 A1054 A1055 A1059 A1060 A1061 A1062 A1063 A1066 A1070 A1084 A1085 A1086 A11 A1144 A1147 A1148 A1149 A1150 A1151 A1152 A1153 A1154 A1191 A12 A1261 A1265 A1268 A13 A1317 A1318 A1319 A1320 A1324 A1325 A1326 A1327 A1328 A1335 A1337 A1338 A1339 A1340 A1341 A1342 A1343 A1345 A1346 A1365 A1376 A1377 A14 A1406 A1409 A1410 A1413 A1418 A1422 A1424 A1428 A1429 A1430 A1431 A1432 A1433 A1436 A1437 A1438 A1439 A1441 A1442 A1443 A1444 A1445 A15 A16 A17 A18 A19 A20 A21 A22 A236 A240 A242 A243 A245 A246 A253 A254 A255 A256 A26 A29 A30 A303 A304 A32 A320 A325 A328 A329 A335 A336 A337 A338 A339 A340 A341 A342 A343 A344 A345 A346 A347 A348 A349 A350 A351 A352 A355 A356 A357 A358 A367 A369 A370 A373 A374 A375 A379 A381 A382 A383 A412 A417 A428 A443 A447 A449 A451 A452 A455 A463 A464 A465 A466 A467 A469 A47 A472 A475 A481 A482 A483 A484 A486 A488 A490 A491 A493 A494 A495 A496 A497 A499 A5 A500 A501 A503 A504 A505 A510 A524 A525 A526 A529 A537 A538 A540 A543 A544 A545 A547 A548 A551 A552 A556 A557 A558 A559 A560 A562 A563 A564 A565 A566 A567 A568 A569 A570 A571 A572 A573 A575 A576 A597 A598 A6 A600 A602 A613 A614 A657 A658 A659 A660 A661 A662 A663 A664 A665 A666 A667 A668 A669 A670 A676 A68 A69 A697 A698 A699 A7 A701 A710 A711 A714 A738 A739 A74 A740 A742 A743 A746 A75 A751 A752 A757 A76 A760 A761 A771 A776 A778 A779 A78 A780 A781 A782 A783 A784 A785 A786 A787 A788 A789 A79 A790 A792 A795 A8 A801 A802 A804 A805 A806 A807 A808 A809 A81 A810 A811 A813 A814 A816 A817 A818 A820 A821 A824 A825 A828 A829 A839 A842 A843 A846 A851 A852 A853 A857 A861 A862 A863 A865 A866 A867 A869 A870 A871 A9 A92 A942 A946 A947 A954 A975 B1001 B1003 B1004 B1005 B1006 B1007 B1009 B1013 B1014 B1015 B1017 B1018 B1019 B1021 B1023 B1026 B1027 B1030 B1033 B1036 B1037 B1038 B1039 B1047 B1052 B1060 B1063 B1064 B1065 B1067 B1069 B1070 B1071 B1073 B1074 B1075 B1076 B1077 B1078 B1079 B1080 B1081 B1082 B1083 B1084 B1085 B1086 B1087 B1099 B1100 B1102 B1103 B1104 B1105 B1106 B1107 B1108 B1115 B1116 B1117 B1118 B1120 B1127 B1128 B1129 B1130 B1132 B1133 B1134 B1135 B1136 B1137 B1138 B1139 B1140 B1141 B1142 B1143 B1144 B1145 B1146 B1148 B1149 B1150 B1151 B1152 B1154 B1155 B1156 B1158 B1159 B1160 B1170 B1172 B1174 B1175 B1176 B1178 B1183 B1184 B1191 B1192 B1193 B1194 B1195 B1196 B1197 B1198 B1199 B1200 B1201 B1202 B1203 B1204 B1205 B1206 B1207 B1208 B1209 B1210 B1211 B1212 B1213 B1214 B1215 B1216 B1217 B1218 B1220 B1221 B1222 B186 B190 B193 B195 B197 B227 B262 B263 B293 B294 B295 B296 B298 B305 B308 B309 B311 B312 B315 B318 B319 B322 B325 B391 B392 B393 B394 B470 B471 B510 B512 B514 B515 B516 B517 B518 B519 B524 B525 B527 B530 B531 B533 B576 B617 B619 B620 B622 B698 B699 B700 B701 B702 B703 B705 B725 B726 B728 B729 B730 B731 B737 B739 B745 B748 B759 B760 B761 B762 B763 B764 B765 B767 B768 B769 B780 B783 B784 B785 B795 B797 B798 B799 B800 B801 B803 B815 B816 B817 B822 B823 B824 B827 B828 B829 B830 B831 B832 B833 B835 B836 B837 B838 B844 B845 B847 B848 B849 B850 B865 B866 B887 B918 B919 B935 B948 B969 B971 B975 B976 B977 B979 B987 B988 B989 B991 B992 B994 B995 B996 B997 B998 C10 C110 C114 C13 C136 C14 C142 C143 C145 C146 C147 C148 C163 C165 C166 C167 C168 C17 C171 C173 C174 C175 C176 C177 C178 C179 C18 C180 C181 C187 C188 C189 C190 C191 C192 C193 C194 C199 C20 C200 C201 C202 C219 C221 C222 C233 C235 C241 C244 C245 C248 C249 C251 C252 C254 C255 C257 C258 C259 C26 C262 C265 C27 C28 C29 C3 C31 C32 C34 C35 C36 C38 C39 C4 C40 C57 C58 C59 C6 C60 C61 C62 C65 C66 C69 C7 C70 C71 C8 C84 C9 E11 E139 E14 E141 E142 E144 E146 E147 E148 E149 E150 E151 E153 E163 E164 E167 E168 E169 E170 E174 E176 E177 E178 E182 E183 E184 E198 E200 E201 E202 E203 E204 E205 E206 E207 E208 E210 E211 E212 E7 F102 F103 F104 F107 F111 F115 F117 F118 F131 F132 F133 F134 F135 F136 F138 F139 F140 F154 F74 F80 F81 F83 F84 F86 F87 F88 F89 F90 F91 F92 F93 F94 F95 F98 H102 H103 H104 H117 H118 H119 H120 H121 H122 H124 H136 H141 H19 H20 H21 H22 H23 H25 H39 H43 H45 H46 H78 H79 H80 H81 H94 H95 H96 H97 H98 I11 I112 I113 I114 I116 I12 I13 I15 I18 I2 I25 I4 I41 I42 I43 I44 I45 I46 I47 I48 I49 I50 I53 I57 I59 I6 I61 I62 I65 I66 I67 I68 I69 I87 I89 I90 I91 I92 I94 I95 I97 I98 I99 J1 J10 J11 J12 J13 J15 J16 J19 J2 J3 J32 J33 J4 J42 J43 J44 J45 J47 J48 J49 J5 J51 J52 J53 J54 J55 J56 J57 J58 J59 J6 J60 J61 J62 J63 J64 J65 J7 J8 J9 K1 K10 K100 K101 K102 K104 K105 K108 K109 K11 K112 K114 K18 K19 K2 K20 K21 K26 K27 K32 K35 K38 K39 K4 K40 K41 K42 K44 K45 K46 K47 K48 K49 K51 K57 K58 K59 K6 K60 K61 K62 K65 K66 K67 K7 K72 K74 K84 K87 K88 K9 K91 K94 K95 K97 K98 K99
Rim residues: A1000 A1003 A1005 A1010 A1012 A1057 A1067 A1087 A1137 A1145 A1155 A1156 A1157 A1158 A1163 A1190 A1196 A1198 A1257 A1258 A1260 A1262 A1264 A1269 A129 A1314 A1315 A1336 A1349 A1350 A1353 A1362 A1366 A1373 A1378 A1379 A1380 A1393 A1397 A1434 A1440 A227 A228 A233 A238 A248 A252 A260 A3 A31 A326 A333 A354 A359 A368 A372 A378 A384 A387 A4 A429 A431 A433 A441 A448 A450 A461 A462 A480 A492 A498 A502 A509 A533 A536 A539 A542 A554 A555 A561 A57 A589 A591 A596 A601 A606 A608 A612 A63 A654 A655 A672 A677 A680 A694 A70 A700 A71 A72 A735 A741 A753 A770 A777 A80 A812 A822 A827 A835 A838 A854 A855 A860 A864 A945 A948 A955 A956 A972 A974 A976 B1016 B1020 B1040 B1041 B1050 B1051 B1053 B1066 B1089 B1111 B1113 B1114 B1147 B1153 B1161 B1166 B1168 B1169 B1171 B1173 B1177 B1180 B1219 B187 B191 B265 B292 B307 B390 B395 B397 B400 B459 B469 B472 B476 B513 B529 B534 B537 B592 B594 B618 B706 B727 B732 B735 B738 B749 B766 B786 B787 B818 B843 B852 B854 B856 B870 B884 B908 B916 B944 B950 B993 C11 C112 C12 C135 C137 C138 C149 C15 C151 C164 C169 C182 C184 C195 C218 C22 C231 C240 C25 C256 C261 C263 C33 C5 C55 C56 E10 E138 E143 E160 E171 E173 E175 E179 E199 E209 E215 F101 F114 F116 F120 F122 F137 F142 F78 F82 F85 F96 F99 H100 H105 H106 H115 H41 H47 H48 H77 H83 H84 I10 I115 I14 I16 I20 I23 I24 I30 I40 I52 I56 I64 I70 I85 I86 I93 I96 J17 J18 J20 J23 J31 K103 K106 K113 K17 K24 K3 K52 K54 K55 K56 K63 K64 K68 K69 K76 K78 K92 K96

2E2I	PQS	2e2i.mmol
Interacting residues: A10 A1001 A1004 A1006 A1007 A1013 A1014 A1016 A1017 A1054 A1055 A1059 A1060 A1062 A1063 A1066 A1067 A1070 A11 A1144 A1147 A1148 A1149 A1150 A1151 A1152 A1153 A1154 A1156 A1162 A1190 A1191 A12 A1261 A1264 A1265 A1268 A13 A1315 A1317 A1318 A1320 A1324 A1325 A1326 A1327 A1328 A1335 A1337 A1338 A1339 A1340 A1341 A1342 A1343 A1346 A1347 A1365 A1366 A1376 A1377 A1378 A1379 A1380 A14 A1406 A1409 A1410 A1418 A1420 A1421 A1422 A1424 A1428 A1429 A1430 A1431 A1432 A1433 A1436 A1437 A1438 A1441 A1442 A1443 A1444 A1445 A1446 A1449 A15 A16 A17 A18 A19 A20 A21 A22 A228 A236 A240 A242 A245 A246 A254 A256 A26 A29 A30 A303 A304 A31 A32 A320 A325 A328 A329 A333 A335 A336 A337 A338 A339 A340 A341 A342 A343 A344 A345 A346 A347 A348 A349 A350 A351 A352 A354 A355 A356 A357 A358 A369 A370 A373 A374 A379 A381 A382 A383 A4 A412 A443 A445 A447 A448 A449 A450 A451 A452 A455 A464 A465 A466 A467 A469 A47 A472 A475 A481 A482 A483 A484 A486 A488 A490 A491 A492 A493 A494 A495 A496 A497 A499 A5 A500 A501 A503 A504 A505 A510 A524 A525 A526 A527 A529 A537 A538 A540 A543 A544 A547 A548 A551 A552 A556 A557 A558 A560 A562 A563 A564 A565 A566 A567 A568 A569 A570 A571 A572 A573 A575 A576 A597 A598 A599 A6 A600 A602 A606 A613 A614 A657 A658 A659 A660 A661 A662 A663 A664 A665 A666 A667 A668 A670 A672 A69 A697 A698 A699 A7 A70 A700 A701 A709 A71 A711 A714 A72 A738 A739 A74 A740 A741 A742 A743 A746 A75 A751 A752 A757 A76 A760 A761 A770 A776 A778 A779 A78 A780 A781 A782 A783 A784 A785 A786 A787 A788 A789 A79 A790 A792 A795 A8 A80 A802 A804 A805 A806 A807 A808 A809 A81 A810 A811 A813 A814 A816 A817 A818 A820 A821 A822 A824 A825 A828 A829 A839 A842 A843 A846 A851 A852 A853 A855 A857 A860 A861 A862 A863 A865 A866 A867 A869 A870 A871 A9 A92 A942 A945 A946 A947 A954 A974 B1001 B1003 B1004 B1005 B1006 B1009 B1013 B1014 B1015 B1017 B1018 B1019 B1021 B1023 B1026 B1030 B1033 B1035 B1036 B1037 B1038 B1039 B1047 B1052 B1060 B1063 B1064 B1065 B1067 B1069 B1070 B1071 B1073 B1074 B1075 B1076 B1077 B1078 B1079 B1080 B1081 B1082 B1083 B1084 B1085 B1086 B1087 B1089 B1099 B1100 B1102 B1103 B1104 B1105 B1106 B1107 B1108 B1111 B1114 B1115 B1116 B1117 B1118 B1120 B1127 B1128 B1129 B1130 B1131 B1132 B1133 B1134 B1135 B1136 B1137 B1138 B1139 B1140 B1141 B1142 B1143 B1144 B1145 B1146 B1147 B1148 B1149 B1150 B1151 B1152 B1154 B1155 B1156 B1158 B1159 B1160 B1161 B1168 B1170 B1172 B1173 B1174 B1175 B1176 B1177 B1178 B1180 B1183 B1184 B1185 B1191 B1192 B1193 B1194 B1195 B1196 B1197 B1198 B1199 B1200 B1201 B1202 B1203 B1205 B1206 B1207 B1208 B1209 B1210 B1211 B1212 B1213 B1214 B1215 B1216 B1217 B1218 B1220 B1222 B187 B190 B193 B195 B196 B197 B262 B263 B265 B293 B294 B295 B298 B308 B309 B311 B312 B315 B318 B319 B322 B325 B391 B392 B393 B394 B470 B471 B512 B513 B514 B515 B516 B517 B518 B519 B524 B527 B530 B533 B617 B619 B620 B622 B698 B699 B700 B701 B702 B703 B705 B725 B726 B727 B728 B729 B730 B731 B737 B739 B742 B745 B748 B749 B759 B760 B761 B763 B764 B765 B767 B768 B769 B780 B783 B784 B785 B795 B796 B797 B798 B799 B800 B801 B803 B815 B816 B817 B818 B821 B822 B823 B824 B827 B828 B829 B830 B831 B832 B833 B835 B836 B837 B838 B843 B844 B845 B847 B848 B849 B850 B852 B854 B918 B919 B935 B948 B969 B971 B975 B976 B977 B979 B987 B988 B989 B991 B992 B994 B995 B996 B997 B998 C10 C110 C13 C135 C136 C14 C141 C142 C143 C146 C147 C148 C163 C165 C166 C167 C168 C171 C173 C174 C175 C177 C178 C179 C18 C180 C181 C187 C188 C189 C190 C191 C192 C193 C194 C195 C199 C20 C200 C201 C202 C219 C22 C221 C233 C235 C240 C241 C244 C245 C248 C249 C251 C252 C254 C255 C258 C259 C262 C265 C27 C28 C29 C3 C31 C32 C33 C34 C35 C36 C38 C39 C4 C40 C57 C58 C59 C6 C60 C61 C62 C65 C66 C69 C7 C71 C8 C84 C9 E11 E138 E14 E141 E142 E144 E146 E147 E148 E149 E150 E151 E163 E164 E167 E168 E169 E170 E173 E174 E175 E176 E177 E178 E179 E182 E183 E184 E198 E200 E201 E202 E203 E204 E205 E206 E207 E208 E210 E211 E212 F102 F103 F104 F107 F111 F115 F117 F118 F131 F132 F133 F134 F135 F136 F137 F138 F139 F140 F149 F154 F155 F80 F81 F82 F83 F84 F86 F87 F88 F89 F90 F91 F92 F93 F95 F96 F98 F99 H102 H103 H117 H118 H119 H120 H121 H122 H124 H136 H141 H19 H20 H21 H22 H23 H25 H39 H43 H45 H46 H78 H79 H80 H82 H83 H94 H95 H96 H97 H98 I10 I11 I112 I113 I114 I115 I116 I12 I13 I15 I18 I2 I23 I25 I3 I30 I4 I41 I42 I43 I44 I45 I46 I47 I48 I49 I50 I52 I57 I59 I6 I61 I62 I64 I65 I66 I67 I68 I69 I70 I86 I87 I89 I91 I92 I93 I94 I95 I97 I98 I99 J1 J10 J11 J12 J13 J15 J16 J19 J2 J3 J32 J33 J4 J42 J43 J44 J45 J47 J48 J49 J5 J51 J52 J53 J54 J56 J57 J58 J59 J6 J60 J61 J62 J63 J64 J65 J7 J8 J9 K1 K10 K100 K101 K102 K104 K105 K106 K108 K109 K11 K112 K114 K18 K19 K2 K20 K21 K26 K27 K32 K35 K38 K39 K4 K40 K41 K42 K44 K45 K47 K48 K51 K54 K57 K58 K59 K6 K60 K61 K62 K63 K64 K65 K66 K67 K68 K7 K72 K74 K78 K87 K88 K9 K91 K92 K94 K95 K97 K98 K99
Rim residues: A1000 A1002 A1010 A1051 A1057 A1145 A1157 A1163 A1196 A1198 A1201 A121 A1218 A124 A1257 A1262 A1269 A128 A129 A1314 A1319 A1336 A1345 A1349 A1350 A1373 A1393 A1397 A1413 A1434 A1440 A1448 A233 A24 A248 A250 A260 A319 A321 A326 A332 A359 A368 A375 A384 A387 A417 A428 A429 A431 A433 A461 A462 A463 A498 A502 A509 A533 A536 A542 A545 A554 A555 A559 A57 A589 A596 A601 A608 A611 A612 A62 A63 A651 A654 A655 A669 A676 A68 A680 A694 A695 A703 A710 A735 A737 A744 A753 A77 A771 A777 A801 A812 A827 A835 A838 A854 A864 A874 A948 A955 A956 A972 A975 A976 B1007 B1020 B1027 B1040 B1051 B1053 B1066 B1112 B1113 B1121 B1153 B1157 B1166 B1169 B1171 B1204 B1219 B1221 B186 B191 B264 B296 B305 B306 B390 B397 B400 B469 B472 B510 B522 B525 B529 B534 B537 B576 B593 B594 B706 B710 B734 B735 B736 B738 B762 B786 B787 B870 B884 B887 B916 B944 B970 B993 C11 C112 C114 C137 C138 C140 C149 C15 C151 C164 C169 C17 C176 C182 C184 C218 C222 C224 C231 C24 C25 C256 C257 C26 C261 C263 C266 C5 C56 E10 E122 E125 E139 E143 E153 E192 E209 E215 E4 E7 F100 F101 F105 F114 F116 F120 F122 F142 F147 F74 F79 F94 H100 H105 H115 H138 H18 H41 H47 H48 H77 H81 I16 I17 I24 I31 I53 I56 I73 I85 I90 I96 J17 J18 J20 J23 J31 J55 K103 K113 K17 K3 K49 K52 K55 K56 K69 K76 K84 K96

2E2J	PQS	2e2j.mmol
Interacting residues: A10 A1001 A1004 A1006 A1007 A1013 A1014 A1016 A1017 A1054 A1055 A1059 A1060 A1061 A1062 A1063 A1066 A1070 A11 A1144 A1147 A1148 A1149 A1150 A1151 A1152 A1153 A1154 A1156 A1162 A1190 A1191 A12 A121 A1254 A1261 A1264 A1265 A1268 A1269 A13 A1317 A1318 A1324 A1325 A1326 A1327 A1328 A1335 A1337 A1338 A1339 A1340 A1341 A1342 A1343 A1345 A1346 A1347 A1365 A1366 A1376 A1377 A1378 A1379 A14 A1406 A1409 A1410 A1413 A1418 A1420 A1424 A1428 A1429 A1430 A1431 A1433 A1436 A1437 A1438 A1439 A1441 A1442 A1443 A1444 A1445 A15 A16 A17 A18 A19 A20 A21 A22 A236 A240 A242 A245 A246 A248 A254 A255 A26 A29 A30 A303 A304 A31 A32 A320 A325 A328 A329 A335 A336 A337 A338 A339 A340 A341 A342 A343 A344 A345 A346 A347 A348 A349 A350 A351 A352 A356 A357 A358 A367 A369 A370 A373 A374 A375 A379 A380 A381 A382 A383 A4 A412 A431 A433 A443 A445 A447 A449 A450 A451 A452 A455 A463 A464 A465 A466 A467 A469 A472 A475 A481 A482 A483 A484 A486 A488 A490 A491 A492 A493 A494 A495 A496 A497 A499 A5 A500 A501 A503 A504 A505 A510 A525 A526 A529 A537 A538 A540 A543 A544 A545 A547 A548 A551 A552 A556 A559 A560 A562 A563 A564 A565 A566 A567 A568 A569 A570 A571 A572 A573 A575 A576 A597 A598 A599 A6 A600 A602 A606 A613 A614 A657 A658 A659 A660 A661 A662 A663 A664 A665 A666 A667 A668 A670 A68 A69 A697 A698 A699 A7 A70 A700 A701 A709 A710 A711 A714 A72 A738 A739 A74 A740 A742 A743 A746 A75 A751 A752 A753 A757 A76 A760 A761 A770 A771 A778 A779 A78 A780 A782 A783 A784 A785 A786 A787 A788 A789 A79 A790 A792 A795 A8 A801 A802 A804 A805 A806 A807 A808 A809 A81 A810 A811 A813 A814 A816 A817 A818 A820 A821 A822 A824 A825 A828 A839 A842 A843 A846 A851 A852 A853 A855 A857 A861 A862 A863 A865 A866 A867 A869 A870 A871 A9 A92 A942 A946 A947 A954 A974 A975 B1001 B1003 B1004 B1005 B1006 B1007 B1009 B1013 B1014 B1015 B1017 B1018 B1019 B1021 B1023 B1026 B1027 B1030 B1036 B1037 B1038 B1039 B1040 B1047 B1052 B1060 B1063 B1064 B1065 B1067 B1069 B1070 B1071 B1073 B1074 B1075 B1076 B1077 B1078 B1079 B1080 B1081 B1082 B1083 B1084 B1085 B1086 B1087 B1089 B1099 B1100 B1102 B1103 B1104 B1105 B1106 B1107 B1108 B1111 B1114 B1115 B1116 B1117 B1118 B1119 B1120 B1127 B1128 B1129 B1130 B1131 B1132 B1133 B1134 B1135 B1136 B1137 B1138 B1139 B1140 B1141 B1142 B1143 B1144 B1145 B1146 B1147 B1148 B1149 B1150 B1151 B1152 B1154 B1155 B1156 B1158 B1159 B1160 B1161 B1168 B1170 B1172 B1174 B1175 B1178 B1183 B1191 B1192 B1193 B1194 B1195 B1196 B1197 B1198 B1199 B1200 B1201 B1202 B1203 B1205 B1206 B1207 B1208 B1209 B1210 B1211 B1212 B1213 B1214 B1215 B1216 B1217 B1218 B1220 B1221 B1222 B190 B193 B195 B196 B197 B262 B263 B265 B293 B294 B295 B298 B308 B309 B311 B312 B315 B318 B322 B325 B391 B392 B393 B394 B469 B470 B471 B510 B512 B513 B514 B515 B516 B517 B518 B519 B524 B527 B530 B533 B534 B594 B617 B619 B620 B698 B699 B700 B701 B702 B703 B705 B725 B728 B729 B730 B731 B737 B739 B742 B745 B748 B749 B760 B761 B762 B763 B764 B765 B767 B768 B780 B783 B784 B785 B795 B797 B798 B799 B800 B801 B803 B815 B816 B818 B822 B824 B827 B828 B829 B830 B831 B832 B833 B835 B836 B837 B838 B844 B845 B847 B848 B849 B850 B852 B854 B884 B918 B948 B969 B971 B975 B976 B977 B987 B988 B989 B991 B992 B994 B995 B996 B997 B998 C10 C110 C114 C13 C138 C14 C141 C142 C143 C146 C148 C163 C165 C166 C167 C168 C169 C171 C174 C175 C176 C177 C178 C179 C18 C180 C181 C188 C189 C190 C191 C192 C193 C194 C199 C2 C200 C201 C202 C219 C22 C221 C222 C233 C235 C240 C241 C244 C245 C248 C249 C251 C252 C254 C255 C258 C259 C26 C262 C265 C27 C28 C29 C3 C31 C32 C34 C35 C36 C38 C39 C4 C40 C57 C58 C59 C6 C60 C61 C62 C65 C66 C69 C71 C8 C84 C9 E11 E122 E138 E14 E141 E142 E144 E146 E147 E148 E149 E150 E151 E153 E163 E164 E167 E168 E169 E170 E174 E175 E176 E177 E178 E179 E182 E183 E198 E200 E201 E202 E203 E204 E205 E206 E207 E208 E210 E211 E212 F102 F103 F104 F107 F111 F115 F117 F118 F131 F132 F133 F134 F135 F136 F137 F138 F139 F140 F154 F74 F80 F81 F82 F83 F84 F86 F87 F88 F89 F90 F91 F92 F95 F96 F98 F99 H102 H117 H118 H119 H120 H121 H122 H124 H136 H141 H19 H20 H21 H22 H23 H25 H39 H43 H45 H46 H78 H79 H80 H81 H83 H94 H95 H96 H97 H98 I10 I11 I112 I113 I114 I115 I116 I12 I13 I15 I18 I2 I20 I23 I25 I30 I4 I41 I42 I43 I44 I45 I46 I47 I48 I49 I50 I52 I53 I57 I59 I6 I61 I62 I64 I65 I66 I67 I68 I69 I70 I86 I87 I89 I90 I91 I92 I93 I94 I95 I96 I97 I98 I99 J1 J10 J11 J12 J13 J15 J16 J19 J2 J20 J3 J32 J33 J4 J42 J43 J44 J45 J47 J48 J49 J5 J51 J52 J53 J54 J55 J56 J57 J58 J59 J6 J60 J61 J62 J63 J64 J65 J7 J8 J9 K1 K10 K100 K101 K102 K104 K105 K106 K108 K109 K11 K112 K114 K18 K19 K2 K20 K32 K35 K38 K39 K4 K40 K41 K42 K44 K45 K47 K48 K49 K51 K52 K54 K55 K57 K58 K59 K6 K60 K61 K62 K63 K64 K65 K66 K67 K7 K72 K74 K78 K79 K87 K88 K9 K91 K92 K94 K95 K97 K98 K99
Rim residues: A1000 A1002 A1005 A1010 A1051 A1057 A1067 A1119 A1145 A1157 A1196 A1198 A1201 A1234 A1257 A1258 A1262 A1314 A1315 A1319 A1320 A1336 A1349 A1350 A1373 A1380 A1397 A1421 A1422 A1432 A1434 A1440 A225 A228 A233 A256 A260 A321 A326 A332 A354 A355 A359 A368 A377 A384 A403 A404 A417 A428 A429 A448 A461 A462 A47 A480 A498 A502 A524 A533 A536 A539 A542 A554 A557 A558 A589 A596 A601 A608 A611 A612 A63 A654 A669 A672 A673 A674 A676 A680 A694 A71 A735 A737 A741 A747 A77 A776 A777 A781 A80 A812 A829 A835 A838 A854 A860 A864 A874 A938 A945 A948 A955 A956 A973 A976 B1016 B1020 B1033 B1051 B1053 B1066 B1113 B1121 B1153 B1157 B1166 B1169 B1171 B1173 B1176 B1177 B1180 B1184 B1185 B1204 B1219 B186 B187 B191 B266 B296 B307 B319 B390 B397 B400 B525 B529 B537 B576 B593 B618 B622 B706 B726 B727 B734 B735 B736 B738 B759 B769 B786 B787 B843 B856 B870 B887 B935 B944 B979 B993 C11 C112 C12 C135 C136 C140 C15 C151 C164 C17 C182 C184 C187 C195 C218 C231 C242 C25 C256 C257 C261 C263 C266 C33 C5 C55 C56 C7 E139 E160 E173 E184 E209 E215 E7 F101 F105 F116 F120 F122 F142 F79 F85 F94 H100 H103 H105 H115 H138 H41 H47 H48 H77 H82 I117 I16 I17 I24 I3 I31 I56 I85 J17 J18 J31 K103 K107 K17 K21 K26 K27 K3 K37 K56 K68 K69 K76 K84 K96

2EKE	PQS	2eke_1.mmol
Interacting residues: A17 A18 A19 A20 A22 A23 A25 A27 C1027 C1029 C1030 C1031 C1067 C1068 C1069 C1070 C1084 C1086 C1087 C1088 C1090 C1091 C1092
Rim residues: A16 A24 A26 A30 C1082 C1085

2F6M	PISA	2f6m_1_1.pdb
Interacting residues: A322 A323 A324 A325 A327 A342 A343 A346 A349 A350 A356 A357 A359 A360 A364 A367 A368 A370 A371 A372 A374 A375 A376 A378 A379 A380 A381 A383 C100 C106 C14 C15 C17 C18 C19 C20 C21 C22 C23 C24 C26 C37 C40 C41 C42 C44 C45 C46 C48 C49 C52 C53 C55 C56 C59 C61 C62 C66 C67 C70 C74 C77 C81 C93 C97
Rim residues: A321 A328 A352 A355 A363 A377 A385 C104 C25 C38 C96

2FTX	PISA	2ftx_1_1.pdb
Interacting residues: A134 A135 A137 A138 A140 A141 A142 A143 A144 A145 A146 A147 A149 A161 A163 A205 A206 A207 A208 A210 A211 A214 D158 D159 D161 D162 D164 D165 D166 D167 D168 D170 D171 D172 D174 D179 D183 D194 D200 D203 D204 D207 D208 D211 D212
Rim residues: A150 A151 A159 D156 D157 D205

2GUZ	PISA	2guz_1_1.pdb
Interacting residues: A100 A101 A102 A103 A104 A112 A115 A116 A118 A135 A136 A139 A140 A144 A145 A146 A147 A148 A149 A150 A154 A98 A99 B100 B101 B102 B103 B53 B57 B60 B61 B63 B79 B82 B83 B84 B86 B87 B91 B92 B94 B95 B96 B97 B98 B99
Rim residues: A105 B89 B93

2HRK	PQS	2hrk.mmol
Interacting residues: A124 A125 A126 A127 A128 A133 A159 A162 A163 A166 A170 A173 A174 B101 B102 B106 B109 B110 B121 B123 B54 B55 B56 B57 B61 B62 B63 B94 B98 B99
Rim residues: A131 A132 A169 A175 B105 B64

2HZM	PISA	2hzm_1_1.pdb
Interacting residues: A100 A101 A102 A104 A107 A108 A111 A112 A114 A115 A116 A189 A190 A195 A198 A46 A49 A57 A68 A71 A73 A75 A76 A77 A78 A79 A80 A81 A86 A87 A88 A90 A91 A93 A94 A96 A97 A98 A99 C163 C164 C165 C167 C168 C170 C185 C186 C187 C188 C189 C190 C191 C192 C193 C194 C195 C196 C197 C2 C203 C206 C207 C208 C209 C221 C261 C32 C33 C34 C35 C36 C43 C47 C49 C62 C64 C67 C68 C69
Rim residues: A110 A191 A192 A47 A74 A92 A95 C159 C160 C166 C184 C223 C231 C256 C258 C4 C46

2J04	PISA	2j04_1_1.pdb
Interacting residues: A103 A133 A15 A17 A18 A182 A183 A184 A186 A200 A226 A227 A228 A244 A265 A266 A267 A356 A358 A73 A74 A75 A76 A77 A78 A79 A82 A83 A84 A89 B171 B172 B175 B420 B444 B449 B452 B455 B456 B457 B458 B459 B460 B461 B462 B463 B464 B465 B478 B479 B481 B487 B488 B493 B494 B495 B497 B498 B500 B501 B502 B503 B504 B508 B510 B511 B540 B541 B542 B543 B544
Rim residues: A105 A107 A13 A16 A187 A230 A246 A286 A332 A34 A352 A355 A359 A360 A361 A70 A71 A81 A87 B176 B454 B477 B490 B492 B496 B499 B505 B509

2JA5	PQS	2ja5.mmol
Interacting residues: A10 A1001 A1004 A1006 A1007 A1013 A1014 A1017 A1054 A1055 A1059 A1060 A1062 A1063 A1066 A1070 A11 A1144 A1147 A1148 A1149 A1150 A1151 A1152 A1153 A1154 A1162 A1190 A1191 A1198 A12 A1261 A1264 A1265 A1268 A1269 A13 A1318 A1324 A1325 A1326 A1327 A1335 A1337 A1338 A1339 A1340 A1341 A1342 A1343 A1345 A1346 A1347 A1365 A1376 A1377 A1378 A1379 A14 A1409 A1410 A1413 A1418 A1420 A1422 A1424 A1425 A1428 A1429 A1430 A1431 A1433 A1436 A1437 A1438 A1439 A1441 A1442 A1443 A1444 A1445 A1446 A1447 A1450 A1451 A1453 A1454 A15 A16 A17 A18 A19 A2 A20 A21 A22 A227 A228 A240 A242 A245 A246 A248 A253 A254 A255 A26 A29 A30 A303 A304 A315 A317 A319 A32 A325 A326 A328 A329 A335 A336 A337 A338 A339 A340 A341 A342 A343 A344 A345 A346 A347 A348 A349 A350 A351 A352 A356 A357 A358 A369 A370 A373 A374 A375 A379 A380 A382 A383 A4 A412 A433 A443 A447 A449 A451 A452 A455 A463 A464 A465 A466 A467 A469 A472 A475 A481 A482 A483 A484 A486 A488 A490 A491 A492 A493 A494 A495 A496 A497 A499 A5 A500 A501 A503 A504 A505 A510 A525 A526 A527 A529 A537 A538 A540 A543 A544 A547 A548 A551 A552 A556 A559 A560 A562 A563 A564 A565 A566 A567 A568 A569 A570 A571 A572 A573 A575 A576 A597 A598 A599 A600 A613 A614 A657 A658 A659 A660 A661 A662 A663 A664 A665 A666 A667 A668 A669 A670 A672 A68 A680 A69 A697 A698 A699 A7 A70 A700 A701 A709 A71 A710 A711 A714 A72 A738 A739 A740 A741 A742 A743 A746 A75 A751 A752 A753 A757 A76 A760 A761 A776 A778 A779 A78 A780 A781 A782 A783 A784 A785 A786 A788 A789 A79 A790 A792 A795 A8 A801 A802 A804 A805 A806 A807 A808 A809 A81 A810 A813 A814 A816 A817 A818 A820 A821 A822 A824 A825 A828 A838 A839 A842 A843 A846 A851 A852 A853 A857 A860 A861 A862 A863 A865 A866 A867 A869 A870 A871 A874 A9 A92 A942 A945 A946 A947 A954 A974 A976 B1001 B1003 B1004 B1005 B1006 B1007 B1009 B1013 B1014 B1015 B1017 B1018 B1019 B1021 B1023 B1026 B1027 B1030 B1033 B1035 B1036 B1037 B1038 B1039 B1047 B1052 B1060 B1063 B1064 B1065 B1067 B1069 B1070 B1073 B1074 B1075 B1076 B1077 B1078 B1079 B1080 B1081 B1082 B1083 B1084 B1085 B1086 B1088 B1089 B1099 B1100 B1102 B1103 B1104 B1105 B1106 B1107 B1108 B1111 B1114 B1115 B1116 B1117 B1118 B1119 B1120 B1127 B1128 B1129 B1130 B1131 B1132 B1133 B1134 B1135 B1136 B1137 B1138 B1139 B1140 B1141 B1142 B1143 B1144 B1145 B1146 B1147 B1148 B1149 B1150 B1151 B1152 B1154 B1155 B1156 B1157 B1158 B1159 B1160 B1161 B1164 B1165 B1166 B1168 B1170 B1172 B1174 B1175 B1176 B1178 B1180 B1184 B1191 B1192 B1193 B1194 B1195 B1196 B1197 B1198 B1199 B1200 B1201 B1202 B1203 B1204 B1205 B1206 B1207 B1208 B1209 B1210 B1211 B1212 B1213 B1214 B1215 B1216 B1217 B1218 B1219 B1220 B1221 B1222 B1223 B1224 B186 B187 B190 B193 B195 B197 B262 B263 B265 B293 B294 B295 B308 B309 B311 B312 B315 B318 B322 B325 B391 B392 B393 B394 B471 B512 B513 B514 B515 B516 B517 B518 B519 B524 B527 B530 B531 B533 B534 B594 B617 B619 B620 B622 B698 B699 B700 B701 B702 B703 B705 B727 B728 B729 B730 B731 B737 B739 B742 B745 B748 B749 B759 B760 B761 B762 B763 B764 B765 B768 B769 B780 B783 B784 B785 B795 B797 B798 B799 B800 B801 B815 B816 B817 B821 B822 B823 B824 B827 B828 B829 B830 B831 B832 B833 B835 B836 B837 B838 B843 B844 B845 B847 B848 B849 B850 B884 B918 B935 B969 B971 B975 B976 B977 B979 B987 B988 B989 B991 B992 B995 B996 B997 B998 C10 C112 C114 C13 C136 C14 C141 C142 C143 C145 C146 C147 C148 C151 C163 C165 C166 C167 C168 C173 C174 C175 C176 C177 C178 C179 C18 C180 C181 C187 C188 C189 C190 C191 C192 C193 C194 C195 C2 C20 C201 C202 C219 C22 C221 C233 C235 C241 C244 C245 C248 C249 C251 C252 C254 C255 C256 C258 C259 C262 C265 C27 C28 C29 C31 C32 C34 C35 C36 C38 C39 C4 C40 C57 C58 C59 C6 C60 C61 C62 C65 C66 C69 C7 C70 C71 C8 C84 D13 D138 D14 D140 D141 D143 D144 D147 D148 D15 D150 D151 D16 D17 D175 D178 D179 D183 D184 D189 D190 D193 D194 D23 D24 D25 D29 D30 D32 D33 D37 D39 D4 D40 D45 D47 D48 D49 D5 D50 D52 D58 D59 D6 D62 D63 D66 D7 D70 D8 E138 E14 E141 E142 E144 E146 E147 E148 E149 E150 E151 E153 E163 E164 E167 E168 E169 E170 E171 E174 E175 E176 E177 E179 E182 E183 E184 E198 E200 E201 E202 E203 E204 E205 E206 E207 E208 E210 E211 E212 F100 F101 F102 F103 F104 F105 F106 F107 F108 F115 F117 F120 F128 F129 F130 F131 F132 F133 F134 F135 F136 F137 F138 F139 F140 F142 F145 F149 F154 F72 F74 F76 F80 F81 F83 F84 F86 F87 F88 F89 F90 F91 F92 F95 F96 F98 F99 G1 G102 G103 G104 G105 G14 G142 G144 G15 G16 G167 G18 G19 G2 G20 G22 G23 G3 G35 G36 G4 G41 G42 G46 G47 G48 G49 G5 G51 G58 G59 G6 G60 G61 G63 G64 G65 G66 G68 G7 G70 G73 G74 G75 G77 G8 G80 G82 G83 G84 G85 G86 G87 G88 G89 G9 G90 H102 H103 H115 H117 H118 H119 H120 H121 H122 H124 H136 H141 H19 H20 H22 H23 H25 H39 H41 H43 H45 H46 H47 H78 H79 H80 H81 H82 H94 H95 H96 H97 H98 I11 I112 I114 I115 I117 I12 I13 I18 I2 I24 I25 I30 I31 I4 I41 I42 I43 I44 I45 I46 I47 I48 I49 I52 I59 I6 I61 I62 I64 I65 I66 I67 I68 I69 I86 I87 I89 I90 I91 I93 I94 I95 I96 I97 I98 I99 J1 J10 J11 J12 J13 J15 J16 J19 J2 J3 J32 J33 J4 J43 J44 J45 J47 J48 J49 J5 J51 J52 J54 J55 J56 J57 J58 J59 J6 J60 J61 J62 J63 J65 J7 J8 J9 K1 K10 K100 K101 K102 K104 K105 K106 K107 K108 K109 K11 K112 K19 K2 K21 K26 K3 K32 K35 K38 K39 K4 K40 K41 K42 K44 K45 K46 K47 K48 K51 K54 K57 K58 K59 K6 K60 K61 K62 K65 K66 K67 K68 K7 K72 K74 K87 K88 K9 K91 K92 K94 K95 K97 K98 K99
Rim residues: A1000 A1002 A1003 A1009 A1010 A1015 A1016 A1051 A1057 A1061 A1067 A1119 A1121 A1137 A1145 A1156 A1157 A1196 A1201 A1218 A124 A1257 A1258 A1262 A1289 A1314 A1317 A1319 A1320 A1328 A133 A1336 A1349 A1350 A1373 A1380 A1393 A1397 A1421 A1432 A1434 A1440 A1449 A1452 A225 A226 A233 A236 A249 A256 A260 A3 A31 A318 A321 A332 A333 A354 A355 A359 A368 A381 A384 A387 A404 A428 A429 A448 A450 A461 A462 A480 A498 A502 A524 A533 A536 A542 A545 A554 A555 A557 A558 A596 A6 A601 A602 A606 A608 A611 A612 A63 A654 A655 A673 A674 A676 A687 A695 A702 A735 A74 A744 A770 A771 A787 A80 A811 A812 A829 A835 A854 A864 A955 A956 A975 B1020 B1040 B1041 B1050 B1051 B1053 B1066 B1071 B1112 B1113 B1153 B1169 B1171 B1173 B1177 B1183 B1185 B1189 B1190 B191 B196 B227 B264 B267 B296 B298 B299 B305 B306 B319 B390 B397 B400 B470 B472 B473 B525 B529 B537 B576 B592 B593 B710 B724 B725 B726 B735 B738 B767 B786 B787 B803 B818 B852 B854 B856 B904 B936 B944 B948 B970 B993 B994 C11 C110 C135 C137 C138 C140 C149 C16 C164 C169 C171 C184 C199 C200 C218 C222 C223 C231 C234 C242 C25 C257 C26 C261 C263 C266 C3 C33 C5 C55 C56 C9 D10 D119 D12 D133 D134 D135 D137 D139 D146 D182 D187 D196 D20 D22 D38 D41 D55 D65 D69 D72 D73 E11 E143 E160 E173 E178 E180 E197 E209 E215 E4 E7 F111 F116 F118 F122 F141 F147 F155 F70 F71 F78 F82 F85 G10 G155 G165 G166 G168 G171 G21 G24 G31 G33 G37 G39 G40 G44 G50 G52 G55 G56 G57 G62 G69 G71 H100 H105 H138 H21 H48 H63 H76 H77 H83 I10 I113 I14 I15 I16 I17 I20 I23 I3 I50 I53 I56 I57 I70 I73 I85 I88 I92 J17 J18 J20 J31 J42 J53 J64 K103 K17 K18 K20 K27 K49 K52 K55 K56 K63 K64 K76 K78 K79 K84

2JA6	PQS	2ja6.mmol
Interacting residues: H80 H81 H82 K54 K57
Rim residues: H78 H79 H83 K55 K56 K76 K78 K79

2JA8	PQS	2ja8.mmol
Interacting residues: H80 H81 H82 K54 K57
Rim residues: H78 H79 H83 K55 K56 K76 K78 K79

2NVQ	PQS	2nvq.mmol
Interacting residues: A10 A1001 A1002 A1004 A1006 A1007 A1013 A1014 A1016 A1017 A1054 A1055 A1059 A1060 A1061 A1062 A1063 A1066 A1070 A11 A1144 A1147 A1148 A1149 A1150 A1151 A1152 A1153 A1154 A1156 A1162 A1190 A1191 A1198 A12 A1257 A1261 A1264 A1265 A1268 A1269 A13 A1317 A1318 A1319 A1320 A1324 A1325 A1326 A1327 A1328 A1337 A1338 A1339 A1340 A1341 A1342 A1343 A1345 A1346 A1365 A1366 A1376 A1377 A1378 A1379 A14 A1409 A1410 A1413 A1418 A1420 A1421 A1422 A1424 A1428 A1429 A1430 A1431 A1432 A1433 A1436 A1437 A1438 A1439 A1441 A1442 A1443 A1444 A1445 A15 A16 A17 A18 A19 A20 A21 A22 A236 A240 A242 A245 A246 A248 A250 A254 A255 A26 A29 A30 A303 A304 A31 A320 A321 A325 A326 A328 A329 A335 A336 A337 A338 A339 A340 A341 A342 A343 A344 A345 A346 A347 A348 A349 A350 A351 A352 A354 A356 A357 A358 A367 A368 A369 A370 A373 A374 A379 A380 A381 A382 A383 A4 A412 A433 A443 A445 A447 A449 A451 A452 A455 A464 A465 A466 A467 A469 A472 A475 A481 A482 A483 A484 A486 A488 A490 A491 A492 A493 A494 A495 A496 A497 A499 A5 A500 A501 A503 A504 A505 A510 A525 A526 A529 A537 A538 A540 A543 A544 A547 A548 A551 A552 A556 A557 A558 A559 A560 A562 A563 A564 A565 A566 A567 A568 A569 A570 A571 A572 A573 A575 A597 A598 A599 A6 A600 A602 A606 A608 A613 A614 A657 A658 A659 A660 A661 A662 A663 A664 A665 A666 A667 A668 A670 A68 A69 A697 A698 A699 A7 A70 A700 A701 A709 A71 A711 A714 A72 A738 A739 A740 A742 A743 A746 A75 A751 A752 A757 A76 A760 A761 A770 A771 A776 A778 A779 A78 A780 A781 A782 A783 A784 A785 A786 A787 A788 A789 A79 A790 A792 A795 A8 A80 A801 A802 A804 A805 A806 A807 A808 A809 A81 A810 A811 A813 A814 A816 A817 A818 A820 A821 A822 A824 A825 A828 A839 A842 A843 A846 A851 A852 A853 A855 A857 A860 A861 A862 A863 A865 A866 A867 A869 A870 A871 A9 A92 A942 A945 A946 A947 A954 A974 B1001 B1003 B1004 B1005 B1006 B1009 B1013 B1014 B1015 B1017 B1018 B1019 B1021 B1023 B1026 B1027 B1030 B1036 B1037 B1038 B1039 B1047 B1052 B1060 B1063 B1064 B1065 B1067 B1069 B1070 B1071 B1073 B1074 B1075 B1076 B1077 B1078 B1079 B1080 B1081 B1082 B1083 B1084 B1085 B1086 B1087 B1089 B1099 B1100 B1102 B1103 B1104 B1105 B1106 B1107 B1108 B1113 B1114 B1115 B1116 B1117 B1118 B1119 B1120 B1127 B1128 B1129 B1130 B1131 B1132 B1133 B1134 B1135 B1136 B1137 B1138 B1139 B1140 B1141 B1142 B1143 B1144 B1145 B1146 B1147 B1148 B1149 B1150 B1151 B1152 B1154 B1155 B1156 B1158 B1159 B1160 B1161 B1168 B1170 B1172 B1174 B1175 B1176 B1177 B1178 B1180 B1183 B1184 B1191 B1192 B1193 B1194 B1195 B1196 B1197 B1199 B1200 B1201 B1202 B1203 B1204 B1205 B1206 B1207 B1208 B1209 B1210 B1211 B1212 B1213 B1214 B1215 B1216 B1217 B1218 B1219 B1220 B1222 B186 B190 B193 B195 B196 B197 B262 B263 B265 B293 B294 B295 B296 B298 B308 B309 B311 B312 B315 B318 B319 B322 B325 B391 B392 B393 B394 B471 B510 B512 B513 B514 B515 B516 B517 B518 B519 B524 B527 B529 B530 B533 B594 B617 B619 B620 B622 B698 B699 B700 B701 B702 B703 B705 B725 B726 B727 B728 B729 B730 B731 B735 B737 B739 B742 B745 B748 B749 B759 B760 B761 B762 B763 B764 B765 B768 B769 B780 B783 B784 B785 B795 B796 B797 B798 B799 B800 B801 B803 B815 B816 B817 B818 B822 B824 B827 B828 B829 B830 B831 B832 B833 B835 B836 B837 B838 B843 B844 B845 B847 B848 B849 B850 B852 B854 B918 B935 B969 B971 B975 B976 B977 B979 B987 B988 B989 B991 B992 B995 B996 B997 B998 C10 C110 C112 C114 C13 C14 C141 C142 C143 C145 C146 C147 C148 C151 C163 C165 C166 C167 C168 C169 C173 C174 C175 C176 C177 C178 C179 C18 C180 C181 C187 C188 C189 C190 C191 C192 C193 C194 C199 C201 C202 C218 C219 C22 C221 C233 C235 C240 C241 C244 C245 C248 C251 C252 C254 C255 C258 C259 C26 C261 C262 C265 C27 C28 C29 C3 C31 C32 C34 C35 C36 C38 C39 C4 C40 C5 C57 C58 C59 C6 C60 C61 C62 C65 C66 C69 C71 C8 C84 C9 E11 E14 E141 E142 E144 E146 E147 E148 E149 E150 E151 E153 E163 E164 E167 E168 E169 E170 E174 E175 E176 E177 E178 E179 E182 E183 E184 E198 E200 E201 E202 E203 E204 E205 E206 E207 E208 E210 E211 E212 E7 F101 F102 F103 F104 F107 F111 F115 F118 F131 F132 F133 F134 F135 F136 F137 F138 F139 F140 F154 F155 F74 F80 F81 F82 F83 F84 F86 F87 F88 F89 F90 F91 F92 F93 F95 F96 F98 F99 H102 H103 H115 H117 H118 H119 H120 H121 H122 H124 H136 H141 H19 H20 H21 H22 H23 H25 H39 H43 H45 H46 H48 H77 H78 H79 H80 H83 H94 H95 H96 H97 H98 I10 I11 I112 I113 I114 I115 I116 I12 I13 I15 I18 I2 I23 I24 I25 I30 I4 I41 I42 I43 I44 I45 I46 I47 I48 I49 I50 I52 I53 I57 I59 I6 I61 I62 I64 I65 I66 I67 I68 I69 I86 I87 I89 I90 I91 I92 I93 I94 I95 I96 I97 I98 I99 J1 J10 J11 J12 J13 J15 J16 J19 J2 J3 J32 J33 J4 J43 J44 J45 J47 J48 J5 J51 J52 J54 J55 J56 J57 J58 J59 J6 J60 J61 J62 J63 J64 J65 J7 J8 J9 K1 K10 K100 K101 K102 K104 K105 K108 K109 K11 K112 K114 K18 K19 K2 K21 K26 K27 K3 K32 K35 K38 K39 K4 K40 K41 K42 K44 K45 K46 K47 K48 K51 K52 K54 K57 K58 K59 K6 K60 K61 K62 K63 K64 K65 K66 K67 K7 K72 K74 K78 K79 K84 K87 K88 K9 K91 K92 K94 K95 K96 K97 K98 K99
Rim residues: A1000 A1003 A1005 A1010 A1051 A1057 A1067 A1163 A1196 A1201 A1218 A1254 A1262 A1314 A1336 A1349 A1350 A1373 A1380 A1397 A1406 A1434 A1440 A228 A233 A239 A260 A28 A32 A332 A355 A359 A428 A429 A431 A448 A450 A461 A462 A463 A480 A498 A502 A509 A524 A533 A536 A539 A542 A545 A554 A555 A561 A576 A596 A601 A611 A612 A63 A654 A669 A672 A673 A674 A676 A680 A694 A695 A703 A710 A735 A737 A74 A741 A744 A753 A77 A777 A812 A829 A835 A838 A854 A864 A874 A877 A938 A955 A956 A973 A975 A976 B1007 B1020 B1033 B1040 B1051 B1053 B1066 B1111 B1112 B1121 B1153 B1166 B1169 B1171 B1173 B1185 B1198 B1221 B187 B191 B264 B305 B306 B307 B390 B397 B400 B469 B470 B525 B531 B534 B537 B576 B593 B710 B734 B738 B767 B786 B787 B856 B870 B884 B916 B944 B948 B970 B993 B994 C11 C12 C135 C136 C138 C140 C15 C164 C17 C171 C182 C184 C195 C200 C222 C224 C231 C242 C249 C25 C256 C257 C263 C266 C33 C7 E138 E139 E160 E173 E209 E215 E4 F114 F117 F120 F122 F78 F79 F94 H100 H105 H135 H138 H41 H47 H81 H82 H85 H89 I16 I17 I20 I3 I31 I56 I70 I73 I85 J18 J20 J31 J42 J53 K103 K106 K113 K20 K37 K49 K55 K56 K68 K76

2NVS	PQS	2nvs.mmol
Interacting residues: A10 A1001 A1002 A1003 A1004 A1006 A1007 A1013 A1014 A1016 A1017 A1054 A1055 A1059 A1060 A1061 A1062 A1063 A1066 A1070 A11 A1144 A1147 A1148 A1149 A1150 A1151 A1152 A1153 A1154 A1156 A1162 A1190 A1198 A12 A1261 A1264 A1265 A1268 A1269 A13 A1317 A1318 A1319 A1320 A1324 A1325 A1326 A1327 A1337 A1338 A1339 A1340 A1341 A1342 A1343 A1345 A1346 A1347 A1365 A1366 A1376 A1377 A1378 A1379 A1380 A14 A1409 A1410 A1413 A1418 A1420 A1421 A1422 A1424 A1428 A1429 A1430 A1431 A1432 A1433 A1436 A1437 A1438 A1439 A1441 A1442 A1443 A1444 A1445 A1446 A1448 A15 A16 A17 A18 A19 A20 A21 A22 A236 A240 A242 A243 A245 A246 A248 A250 A255 A26 A29 A30 A303 A304 A31 A32 A325 A326 A328 A329 A335 A336 A337 A338 A339 A340 A341 A342 A343 A344 A345 A346 A347 A348 A349 A350 A351 A352 A355 A356 A357 A358 A367 A368 A369 A370 A373 A374 A379 A381 A382 A383 A4 A412 A433 A443 A445 A447 A449 A450 A451 A452 A454 A455 A463 A464 A465 A466 A467 A469 A472 A475 A481 A482 A483 A484 A486 A490 A491 A492 A493 A494 A495 A496 A497 A498 A499 A5 A500 A501 A503 A504 A505 A510 A525 A526 A527 A529 A536 A537 A538 A540 A543 A544 A547 A548 A551 A552 A556 A557 A558 A559 A560 A562 A563 A564 A565 A566 A567 A568 A569 A571 A572 A573 A575 A576 A597 A598 A599 A6 A602 A613 A614 A657 A658 A659 A660 A661 A662 A663 A664 A665 A666 A667 A668 A670 A672 A68 A69 A697 A698 A699 A7 A70 A700 A701 A709 A710 A711 A714 A72 A738 A739 A740 A741 A742 A743 A746 A75 A751 A752 A753 A757 A760 A761 A771 A776 A778 A779 A78 A780 A781 A782 A783 A784 A785 A786 A787 A788 A789 A79 A790 A792 A795 A8 A80 A801 A802 A804 A805 A806 A807 A808 A809 A81 A810 A811 A813 A814 A816 A817 A818 A820 A821 A822 A824 A825 A828 A839 A842 A843 A846 A851 A852 A853 A857 A860 A861 A862 A863 A865 A866 A867 A869 A870 A871 A9 A92 A942 A946 A947 A954 B1001 B1003 B1004 B1005 B1006 B1007 B1009 B1013 B1014 B1015 B1017 B1018 B1019 B1021 B1023 B1026 B1027 B1030 B1033 B1035 B1036 B1037 B1038 B1039 B1040 B1047 B1052 B1060 B1063 B1065 B1067 B1069 B1070 B1071 B1073 B1074 B1075 B1076 B1077 B1078 B1079 B1080 B1081 B1082 B1083 B1084 B1085 B1086 B1099 B1100 B1102 B1103 B1104 B1105 B1106 B1107 B1108 B1113 B1114 B1115 B1116 B1117 B1118 B1120 B1127 B1128 B1129 B1130 B1132 B1133 B1134 B1135 B1136 B1137 B1138 B1139 B1140 B1141 B1142 B1143 B1144 B1145 B1146 B1147 B1148 B1149 B1150 B1151 B1152 B1154 B1155 B1156 B1158 B1159 B1160 B1161 B1168 B1170 B1172 B1174 B1175 B1178 B1180 B1183 B1184 B1191 B1192 B1193 B1194 B1195 B1196 B1197 B1198 B1199 B1200 B1201 B1202 B1203 B1204 B1205 B1206 B1207 B1208 B1209 B1210 B1211 B1212 B1213 B1214 B1215 B1216 B1217 B1218 B1219 B1220 B1222 B186 B190 B193 B195 B196 B197 B262 B263 B265 B293 B294 B295 B308 B309 B311 B315 B318 B319 B322 B325 B391 B392 B393 B394 B510 B512 B513 B514 B515 B516 B517 B518 B519 B524 B527 B529 B530 B531 B533 B534 B594 B617 B619 B620 B622 B698 B699 B700 B701 B702 B703 B705 B728 B729 B730 B731 B735 B737 B739 B742 B745 B749 B759 B760 B761 B762 B763 B764 B765 B768 B769 B780 B783 B784 B785 B797 B798 B799 B800 B801 B803 B815 B816 B821 B822 B823 B824 B827 B828 B829 B830 B831 B832 B833 B835 B836 B837 B838 B843 B845 B847 B848 B850 B852 B854 B918 B969 B971 B975 B976 B979 B987 B988 B989 B992 B995 B996 B997 B998 C10 C114 C13 C136 C14 C141 C142 C143 C144 C145 C146 C147 C148 C163 C165 C166 C167 C168 C17 C171 C173 C174 C175 C176 C177 C178 C179 C18 C180 C181 C187 C188 C189 C190 C191 C192 C193 C194 C195 C200 C201 C202 C219 C22 C221 C222 C233 C235 C241 C244 C245 C248 C251 C252 C254 C255 C258 C259 C262 C265 C266 C27 C28 C29 C3 C31 C32 C34 C35 C36 C38 C39 C4 C40 C57 C58 C59 C6 C60 C61 C62 C65 C66 C69 C7 C71 C8 C84 C9 E11 E14 E141 E142 E144 E146 E147 E148 E149 E150 E151 E153 E163 E164 E167 E168 E169 E170 E174 E176 E177 E178 E179 E182 E183 E184 E198 E200 E201 E202 E203 E204 E205 E206 E207 E208 E209 E210 E211 E212 F101 F102 F103 F104 F107 F115 F117 F118 F122 F131 F132 F133 F134 F135 F136 F137 F138 F139 F140 F154 F155 F78 F79 F80 F81 F83 F84 F86 F87 F88 F89 F91 F92 F94 F95 F98 F99 H102 H103 H117 H119 H120 H121 H122 H124 H141 H19 H20 H21 H22 H23 H25 H39 H43 H45 H46 H78 H79 H80 H81 H83 H94 H95 H96 H97 H98 I11 I112 I113 I114 I115 I116 I12 I13 I15 I18 I2 I23 I24 I25 I30 I31 I4 I41 I42 I43 I44 I45 I46 I47 I48 I49 I50 I52 I53 I57 I59 I6 I61 I62 I65 I66 I67 I68 I69 I86 I87 I89 I90 I91 I92 I93 I94 I95 I96 I97 I98 I99 J1 J10 J11 J12 J13 J15 J16 J19 J2 J3 J32 J33 J4 J42 J43 J44 J45 J47 J48 J5 J51 J52 J53 J54 J55 J56 J57 J58 J59 J6 J60 J61 J62 J63 J64 J65 J7 J8 J9 K1 K10 K100 K101 K102 K104 K105 K106 K108 K109 K11 K112 K114 K18 K19 K2 K20 K21 K26 K32 K35 K38 K39 K4 K40 K41 K42 K44 K45 K47 K48 K51 K54 K57 K58 K59 K6 K60 K61 K62 K64 K65 K66 K67 K72 K74 K78 K84 K87 K88 K9 K91 K92 K94 K95 K97 K98
Rim residues: A1000 A1005 A1010 A1012 A1051 A1057 A1067 A1157 A1191 A1196 A121 A1215 A1218 A1234 A1257 A1314 A1328 A1335 A1336 A1349 A1373 A1397 A1406 A1434 A1435 A1440 A228 A253 A254 A260 A320 A321 A332 A333 A354 A359 A375 A384 A404 A428 A429 A431 A441 A448 A461 A462 A480 A488 A502 A524 A533 A542 A545 A554 A555 A57 A570 A589 A596 A600 A601 A606 A608 A612 A63 A654 A655 A669 A673 A674 A676 A677 A680 A694 A695 A71 A735 A737 A74 A747 A758 A76 A77 A770 A777 A812 A823 A827 A829 A838 A854 A855 A864 A874 A945 A948 A955 A956 A974 A975 B1020 B1041 B1051 B1053 B1064 B1066 B1089 B1111 B1112 B1131 B1153 B1157 B1166 B1169 B1171 B1173 B1176 B1177 B1185 B1221 B187 B191 B227 B264 B296 B298 B304 B306 B307 B312 B390 B397 B400 B469 B470 B471 B525 B537 B576 B593 B706 B710 B725 B726 B727 B734 B736 B738 B748 B767 B786 B787 B795 B817 B818 B844 B849 B856 B870 B884 B902 B916 B935 B944 B948 B950 B977 B991 B993 B994 C11 C110 C112 C135 C138 C140 C15 C151 C164 C169 C182 C184 C199 C20 C218 C223 C231 C234 C239 C249 C25 C256 C257 C26 C261 C33 C5 E138 E143 E173 E175 E215 E4 E7 F111 F116 F120 F142 F147 F149 F74 F82 F90 F96 H100 H105 H115 H135 H136 H41 H48 H77 H82 H85 H89 I10 I117 I16 I17 I20 I3 I56 I64 I70 I73 I85 I88 J17 J18 J20 J31 J49 K103 K113 K17 K27 K3 K49 K52 K55 K56 K63 K68 K69 K7 K76 K79 K96 K99

2NVT	PQS	2nvt.mmol
Interacting residues: A10 A1001 A1003 A1004 A1006 A1007 A1010 A1013 A1014 A1016 A1017 A1054 A1055 A1059 A1060 A1062 A1063 A1066 A1070 A11 A1144 A1147 A1148 A1149 A1150 A1151 A1152 A1153 A1154 A1156 A1162 A1190 A1191 A12 A1257 A1261 A1264 A1265 A1268 A13 A1317 A1318 A1320 A1324 A1325 A1326 A1327 A1328 A1337 A1338 A1339 A1340 A1341 A1342 A1343 A1345 A1346 A1365 A1366 A1376 A1377 A1378 A1379 A14 A1406 A1409 A1410 A1413 A1418 A1420 A1424 A1425 A1428 A1429 A1430 A1431 A1432 A1433 A1436 A1437 A1438 A1439 A1440 A1441 A1442 A1443 A1444 A1445 A1446 A15 A16 A17 A18 A19 A20 A21 A22 A228 A236 A240 A242 A245 A246 A248 A250 A254 A26 A29 A30 A303 A304 A320 A325 A326 A328 A329 A335 A337 A338 A339 A340 A341 A342 A343 A344 A345 A346 A347 A348 A349 A350 A351 A352 A355 A356 A357 A358 A369 A370 A373 A374 A379 A380 A381 A382 A383 A4 A412 A428 A443 A445 A447 A449 A451 A452 A455 A463 A464 A465 A466 A467 A469 A472 A475 A481 A482 A483 A484 A486 A488 A490 A491 A492 A493 A494 A495 A496 A497 A499 A5 A500 A501 A503 A504 A505 A510 A525 A526 A529 A536 A537 A538 A540 A543 A544 A547 A548 A551 A552 A554 A555 A556 A557 A558 A559 A560 A562 A563 A564 A565 A566 A567 A568 A569 A570 A571 A572 A573 A575 A597 A598 A599 A6 A600 A602 A606 A608 A613 A614 A657 A658 A659 A660 A661 A662 A663 A664 A665 A666 A667 A668 A670 A680 A69 A695 A697 A698 A699 A7 A70 A700 A709 A710 A711 A714 A72 A738 A739 A740 A743 A746 A75 A751 A752 A757 A76 A760 A761 A770 A771 A776 A778 A779 A78 A780 A781 A782 A783 A784 A785 A786 A787 A788 A789 A790 A792 A795 A8 A80 A801 A802 A804 A805 A806 A807 A808 A809 A81 A810 A811 A813 A814 A816 A817 A818 A821 A822 A824 A825 A828 A839 A842 A843 A851 A852 A853 A857 A861 A862 A863 A865 A866 A867 A869 A870 A871 A9 A92 A942 A946 A947 A954 A974 A975 B1001 B1003 B1004 B1005 B1006 B1007 B1009 B1013 B1014 B1015 B1017 B1018 B1019 B1021 B1023 B1026 B1027 B1030 B1033 B1036 B1037 B1038 B1039 B1047 B1052 B1053 B1060 B1064 B1065 B1067 B1069 B1070 B1071 B1073 B1074 B1075 B1076 B1077 B1078 B1079 B1080 B1081 B1082 B1083 B1084 B1085 B1086 B1087 B1099 B1100 B1102 B1103 B1104 B1105 B1106 B1107 B1108 B1111 B1112 B1113 B1114 B1115 B1116 B1117 B1118 B1127 B1128 B1129 B1130 B1132 B1133 B1134 B1135 B1136 B1137 B1138 B1139 B1140 B1141 B1142 B1143 B1144 B1145 B1146 B1147 B1148 B1149 B1150 B1151 B1152 B1154 B1155 B1156 B1158 B1159 B1160 B1161 B1166 B1168 B1170 B1172 B1173 B1174 B1175 B1178 B1180 B1183 B1184 B1191 B1192 B1193 B1194 B1195 B1196 B1197 B1198 B1199 B1200 B1201 B1202 B1203 B1204 B1205 B1206 B1207 B1208 B1209 B1210 B1211 B1212 B1213 B1214 B1215 B1216 B1217 B1218 B1219 B1220 B1221 B1222 B187 B190 B193 B195 B196 B197 B262 B263 B264 B265 B293 B294 B295 B296 B298 B308 B309 B311 B312 B315 B318 B319 B322 B325 B391 B392 B393 B394 B471 B510 B512 B513 B514 B516 B517 B518 B519 B524 B527 B530 B533 B534 B594 B617 B619 B620 B622 B698 B699 B700 B701 B702 B703 B705 B725 B726 B728 B729 B730 B731 B737 B739 B742 B745 B749 B759 B760 B761 B762 B763 B764 B765 B768 B769 B780 B783 B784 B785 B786 B796 B797 B798 B799 B800 B801 B803 B815 B816 B817 B818 B821 B822 B824 B827 B828 B829 B830 B831 B832 B833 B835 B836 B837 B838 B843 B844 B845 B847 B848 B849 B850 B852 B854 B918 B935 B969 B971 B975 B976 B977 B979 B987 B988 B989 B991 B992 B994 B995 B996 B997 B998 C10 C112 C114 C13 C136 C14 C141 C142 C143 C145 C146 C147 C148 C163 C165 C166 C167 C168 C169 C173 C174 C175 C176 C177 C178 C179 C18 C180 C181 C187 C188 C189 C190 C191 C192 C193 C194 C199 C2 C200 C201 C202 C219 C22 C221 C233 C235 C241 C244 C245 C248 C249 C251 C252 C254 C255 C258 C259 C26 C262 C265 C266 C27 C28 C29 C3 C31 C32 C34 C35 C36 C38 C39 C4 C40 C57 C58 C59 C6 C60 C61 C62 C65 C66 C69 C7 C71 C8 C84 C9 E11 E141 E142 E144 E146 E147 E148 E149 E150 E151 E153 E163 E164 E167 E168 E169 E170 E173 E174 E175 E176 E177 E178 E182 E183 E184 E198 E200 E201 E202 E203 E204 E205 E206 E207 E208 E210 E211 E212 E7 F101 F102 F103 F104 F107 F115 F117 F118 F131 F132 F133 F134 F135 F136 F137 F138 F139 F140 F154 F155 F74 F78 F80 F81 F82 F83 F84 F86 F87 F88 F89 F90 F91 F92 F94 F95 F96 F98 F99 H102 H117 H118 H119 H120 H121 H122 H124 H136 H141 H19 H20 H21 H22 H23 H25 H39 H41 H43 H45 H46 H78 H79 H80 H81 H83 H94 H95 H96 H97 H98 I10 I11 I112 I113 I114 I12 I13 I15 I16 I18 I2 I23 I25 I30 I4 I41 I42 I43 I44 I45 I46 I47 I48 I49 I50 I52 I53 I56 I57 I59 I6 I61 I62 I64 I65 I66 I67 I68 I69 I73 I86 I87 I89 I90 I91 I92 I93 I94 I95 I96 I97 I98 I99 J1 J10 J11 J12 J13 J15 J16 J18 J19 J2 J3 J32 J33 J4 J42 J43 J44 J45 J47 J48 J5 J51 J52 J53 J54 J55 J56 J57 J58 J59 J6 J60 J61 J62 J63 J64 J65 J7 J8 J9 K1 K10 K100 K101 K102 K104 K105 K108 K109 K11 K112 K114 K18 K19 K2 K21 K26 K27 K32 K35 K38 K39 K4 K40 K41 K42 K44 K45 K47 K48 K51 K54 K57 K58 K59 K6 K60 K61 K62 K64 K65 K66 K67 K7 K72 K74 K78 K79 K84 K87 K88 K9 K91 K92 K94 K95 K97 K98 K99
Rim residues: A1000 A1002 A1005 A1050 A1051 A1057 A1067 A1145 A1196 A1198 A1201 A1218 A1262 A1269 A1314 A1319 A1336 A1347 A1349 A1350 A1373 A1380 A1397 A1421 A1422 A1434 A1448 A1449 A1450 A253 A255 A31 A32 A321 A336 A354 A359 A368 A404 A429 A431 A448 A450 A461 A462 A480 A498 A502 A509 A524 A542 A545 A561 A576 A596 A601 A612 A616 A63 A654 A655 A669 A672 A673 A676 A68 A694 A701 A71 A715 A735 A737 A74 A741 A742 A753 A77 A777 A79 A812 A820 A826 A829 A835 A838 A846 A854 A855 A860 A864 A945 A948 A955 A956 A976 B1020 B1035 B1040 B1051 B1063 B1066 B1089 B1097 B1120 B1131 B1153 B1157 B1169 B1171 B1176 B1177 B1185 B186 B191 B305 B397 B400 B469 B470 B515 B525 B529 B537 B593 B706 B710 B727 B735 B736 B738 B748 B767 B787 B856 B865 B884 B916 B944 B948 B970 B993 C11 C110 C12 C135 C138 C140 C15 C151 C164 C17 C171 C182 C184 C195 C20 C218 C222 C223 C224 C231 C234 C240 C242 C25 C256 C257 C261 C263 C33 C5 C56 E138 E139 E14 E179 E199 E209 E215 E4 F100 F105 F108 F111 F116 F120 F122 F141 F142 F145 F147 F149 F77 F79 F93 H100 H103 H105 H115 H47 H48 H77 H82 H85 H89 I115 I116 I17 I20 I24 I3 I31 I70 I85 I88 J17 J20 J31 K103 K106 K107 K113 K17 K20 K3 K49 K52 K56 K63 K68 K76 K96

2NVX	PQS	2nvx.mmol
Interacting residues: A10 A1001 A1004 A1006 A1013 A1014 A1016 A1017 A1054 A1055 A1059 A1060 A1061 A1062 A1063 A1066 A1070 A11 A1144 A1147 A1148 A1149 A1150 A1151 A1152 A1153 A1154 A1156 A1190 A1191 A12 A1257 A1261 A1265 A1268 A1269 A1317 A1318 A1320 A1324 A1325 A1326 A1327 A1328 A1335 A1336 A1337 A1338 A1339 A1340 A1341 A1342 A1343 A1345 A1346 A1347 A1365 A1366 A1373 A1376 A1377 A1378 A1379 A14 A1406 A1409 A1410 A1413 A1418 A1422 A1424 A1425 A1428 A1429 A1430 A1431 A1432 A1433 A1434 A1436 A1437 A1438 A1440 A1441 A1442 A1443 A1444 A1445 A15 A16 A17 A18 A19 A20 A21 A22 A228 A236 A240 A242 A243 A245 A246 A248 A252 A253 A254 A255 A26 A30 A303 A304 A320 A321 A325 A328 A329 A335 A336 A337 A338 A339 A340 A341 A342 A343 A344 A345 A346 A347 A348 A349 A350 A351 A352 A354 A356 A357 A358 A367 A369 A370 A373 A374 A375 A379 A381 A382 A383 A4 A412 A417 A433 A443 A445 A447 A449 A451 A452 A455 A464 A465 A466 A467 A469 A47 A472 A475 A481 A482 A483 A484 A486 A488 A490 A491 A492 A493 A494 A495 A496 A497 A499 A5 A500 A501 A503 A504 A505 A525 A526 A529 A536 A537 A538 A540 A543 A544 A545 A547 A548 A551 A552 A556 A557 A559 A560 A562 A563 A564 A565 A566 A567 A568 A569 A570 A571 A572 A573 A575 A576 A597 A598 A6 A606 A613 A614 A63 A657 A658 A659 A660 A661 A662 A663 A664 A665 A666 A667 A668 A670 A672 A68 A69 A697 A698 A699 A7 A700 A701 A709 A71 A710 A711 A714 A72 A738 A739 A740 A741 A746 A751 A752 A753 A757 A76 A760 A761 A771 A778 A779 A78 A780 A781 A782 A783 A784 A785 A786 A787 A788 A789 A790 A792 A795 A8 A801 A802 A804 A805 A806 A807 A808 A809 A81 A810 A811 A813 A814 A816 A817 A818 A820 A821 A822 A824 A825 A828 A842 A843 A851 A852 A853 A857 A860 A861 A862 A863 A865 A866 A867 A869 A870 A871 A9 A942 A945 A946 A947 A954 A974 A975 A976 B1001 B1003 B1004 B1005 B1006 B1007 B1009 B1013 B1014 B1015 B1018 B1019 B1021 B1023 B1026 B1027 B1030 B1035 B1036 B1037 B1038 B1039 B1040 B1047 B1052 B1060 B1064 B1065 B1067 B1069 B1070 B1071 B1073 B1074 B1075 B1076 B1077 B1078 B1079 B1080 B1081 B1082 B1083 B1084 B1085 B1086 B1087 B1089 B1099 B1100 B1102 B1103 B1104 B1105 B1106 B1107 B1108 B1111 B1114 B1115 B1117 B1118 B1120 B1127 B1128 B1129 B1130 B1131 B1132 B1133 B1134 B1135 B1136 B1137 B1138 B1139 B1140 B1141 B1142 B1143 B1144 B1145 B1146 B1147 B1148 B1149 B1150 B1151 B1152 B1154 B1155 B1156 B1158 B1159 B1160 B1168 B1170 B1172 B1174 B1175 B1177 B1178 B1180 B1191 B1192 B1193 B1194 B1195 B1196 B1197 B1198 B1199 B1200 B1201 B1202 B1203 B1204 B1205 B1206 B1207 B1208 B1209 B1210 B1211 B1212 B1213 B1214 B1215 B1216 B1217 B1218 B1219 B1220 B1221 B1222 B190 B193 B195 B196 B197 B262 B263 B265 B293 B294 B295 B298 B308 B309 B315 B318 B322 B325 B391 B392 B393 B394 B471 B510 B512 B513 B514 B515 B516 B517 B518 B519 B524 B527 B530 B533 B534 B617 B619 B620 B622 B698 B699 B700 B701 B702 B703 B705 B725 B728 B729 B730 B731 B735 B737 B739 B742 B745 B748 B749 B760 B761 B762 B763 B764 B765 B767 B768 B769 B780 B783 B784 B785 B786 B795 B796 B797 B798 B799 B800 B801 B803 B815 B816 B817 B818 B822 B824 B827 B828 B829 B830 B831 B832 B833 B835 B836 B837 B838 B844 B845 B847 B848 B849 B850 B852 B854 B865 B884 B887 B918 B920 B935 B948 B969 B971 B975 B976 B977 B979 B987 B988 B989 B991 B992 B994 B995 B996 B997 B998 C10 C110 C114 C13 C135 C136 C138 C14 C141 C142 C143 C145 C146 C147 C148 C151 C163 C165 C166 C167 C168 C169 C171 C173 C174 C175 C176 C177 C178 C179 C18 C180 C181 C184 C187 C188 C189 C190 C191 C192 C193 C194 C195 C199 C20 C200 C201 C202 C218 C219 C22 C221 C222 C233 C235 C240 C241 C244 C245 C248 C251 C252 C254 C255 C256 C258 C259 C262 C265 C27 C28 C29 C3 C31 C32 C33 C34 C35 C36 C38 C39 C4 C40 C57 C58 C59 C6 C60 C61 C62 C65 C66 C69 C71 C8 C84 E11 E138 E14 E141 E142 E144 E146 E147 E148 E149 E150 E151 E163 E164 E167 E168 E169 E170 E174 E175 E176 E177 E178 E179 E182 E183 E184 E198 E200 E201 E202 E203 E204 E205 E206 E207 E208 E210 E211 E212 F101 F102 F103 F104 F115 F117 F118 F131 F132 F133 F134 F135 F136 F137 F138 F139 F140 F142 F154 F155 F74 F80 F81 F82 F83 F84 F86 F87 F88 F89 F90 F91 F92 F93 F95 F96 F98 F99 H102 H103 H115 H117 H118 H119 H120 H121 H122 H124 H136 H19 H20 H21 H22 H23 H25 H39 H41 H43 H45 H46 H47 H48 H77 H78 H79 H80 H81 H94 H95 H96 H97 H98 I11 I112 I113 I114 I115 I116 I12 I13 I16 I18 I2 I23 I24 I25 I30 I41 I42 I43 I44 I45 I46 I47 I48 I49 I50 I52 I53 I57 I59 I6 I61 I62 I64 I65 I66 I67 I68 I69 I70 I86 I87 I89 I90 I91 I92 I93 I94 I95 I96 I97 I98 I99 J1 J10 J11 J12 J13 J15 J16 J19 J2 J20 J3 J32 J33 J36 J4 J43 J44 J45 J47 J48 J5 J51 J52 J53 J54 J55 J56 J57 J58 J59 J6 J60 J61 J62 J63 J64 J65 J7 J8 J9 K1 K10 K100 K101 K102 K104 K105 K106 K108 K109 K11 K112 K113 K114 K18 K19 K2 K21 K26 K3 K32 K35 K38 K39 K4 K40 K41 K42 K44 K45 K46 K47 K48 K49 K51 K57 K58 K6 K60 K61 K62 K64 K65 K66 K67 K7 K72 K74 K87 K88 K9 K91 K92 K94 K95 K97 K98 K99
Rim residues: A1000 A1002 A1005 A1007 A1010 A1051 A1057 A1067 A1119 A1137 A1145 A1157 A1162 A1163 A1196 A1198 A1201 A1211 A1218 A1258 A1262 A1264 A1289 A13 A1314 A1315 A1319 A1349 A1350 A1353 A1362 A1380 A1393 A1397 A1421 A1435 A1439 A225 A227 A233 A260 A29 A31 A32 A332 A333 A355 A368 A378 A384 A398 A403 A404 A416 A428 A429 A431 A437 A441 A448 A450 A461 A462 A463 A480 A498 A502 A510 A524 A533 A539 A542 A554 A555 A558 A561 A57 A589 A596 A600 A601 A602 A608 A611 A612 A616 A62 A654 A655 A669 A674 A676 A677 A680 A694 A70 A703 A74 A742 A743 A75 A77 A770 A776 A777 A79 A80 A812 A823 A827 A829 A835 A838 A839 A846 A854 A855 A864 A874 A92 A948 A955 A956 B1017 B1020 B1051 B1053 B1063 B1066 B1113 B1116 B1119 B1121 B1153 B1157 B1161 B1166 B1169 B1171 B1173 B1176 B1183 B1184 B1185 B186 B187 B191 B296 B305 B306 B307 B311 B312 B313 B319 B390 B397 B400 B469 B470 B525 B529 B537 B576 B593 B594 B621 B726 B727 B734 B738 B759 B787 B843 B856 B919 B944 B993 C11 C112 C12 C137 C140 C15 C16 C164 C17 C182 C224 C231 C234 C24 C242 C249 C25 C257 C26 C261 C263 C266 C5 C56 C7 C9 E10 E139 E143 E153 E173 E209 E215 E4 E7 F100 F105 F107 F111 F116 F120 F122 F145 F79 F94 H100 H105 H138 H141 H18 H82 H83 H89 I15 I17 I3 I31 I4 I56 I85 I88 J17 J18 J23 J24 J31 J38 J39 J42 K103 K20 K24 K27 K52 K54 K55 K56 K59 K63 K68 K70 K76 K78 K84

2NVZ	PQS	2nvz.mmol
Interacting residues: A10 A1001 A1002 A1004 A1006 A1007 A1013 A1014 A1017 A1054 A1057 A1059 A1060 A1061 A1062 A1063 A1066 A1070 A1084 A1086 A11 A1144 A1147 A1148 A1149 A1150 A1151 A1152 A1153 A1154 A1191 A12 A1261 A1268 A13 A1317 A1318 A1319 A1320 A1324 A1325 A1326 A1327 A1328 A1337 A1338 A1339 A1340 A1341 A1342 A1343 A1345 A1346 A1365 A1376 A1377 A1378 A1379 A1393 A14 A1406 A1409 A1410 A1413 A1418 A1424 A1425 A1428 A1429 A1430 A1431 A1432 A1433 A1436 A1437 A1438 A1439 A1441 A1442 A1443 A1444 A1445 A15 A16 A17 A18 A19 A20 A21 A22 A228 A236 A240 A242 A243 A245 A246 A253 A254 A255 A256 A26 A29 A30 A303 A304 A320 A325 A328 A329 A335 A336 A337 A338 A339 A340 A341 A342 A343 A344 A345 A346 A347 A348 A349 A350 A351 A352 A354 A355 A356 A357 A358 A367 A368 A369 A370 A373 A374 A375 A379 A381 A382 A383 A412 A417 A443 A445 A447 A449 A451 A452 A455 A463 A464 A465 A466 A467 A469 A472 A480 A481 A482 A483 A484 A486 A488 A490 A491 A493 A494 A495 A496 A497 A499 A5 A500 A501 A502 A503 A504 A505 A510 A524 A525 A526 A529 A536 A537 A538 A540 A543 A544 A545 A547 A548 A551 A552 A556 A558 A559 A560 A562 A563 A564 A565 A566 A567 A568 A569 A571 A572 A573 A575 A576 A597 A598 A600 A602 A606 A613 A614 A63 A657 A658 A659 A660 A661 A662 A663 A664 A665 A666 A667 A668 A670 A68 A69 A697 A698 A699 A7 A700 A701 A71 A710 A711 A714 A72 A738 A739 A74 A740 A741 A742 A743 A746 A75 A751 A752 A753 A757 A76 A760 A761 A770 A771 A776 A778 A779 A78 A780 A782 A783 A784 A785 A786 A788 A789 A790 A792 A795 A8 A801 A802 A804 A805 A806 A807 A808 A809 A81 A810 A811 A813 A814 A816 A817 A818 A820 A821 A824 A825 A828 A829 A839 A842 A843 A846 A851 A852 A853 A857 A860 A861 A862 A863 A865 A866 A867 A869 A870 A871 A9 A92 A942 A946 A947 A954 A975 B1001 B1003 B1004 B1005 B1006 B1007 B1009 B1013 B1014 B1015 B1017 B1018 B1019 B1021 B1023 B1026 B1027 B1030 B1033 B1036 B1037 B1038 B1039 B1047 B1052 B1064 B1065 B1067 B1069 B1070 B1071 B1073 B1074 B1075 B1076 B1077 B1078 B1079 B1080 B1081 B1082 B1083 B1084 B1085 B1086 B1087 B1099 B1100 B1102 B1103 B1104 B1105 B1106 B1107 B1108 B1115 B1116 B1117 B1118 B1127 B1128 B1129 B1130 B1131 B1132 B1133 B1134 B1135 B1136 B1137 B1138 B1139 B1140 B1141 B1142 B1143 B1144 B1145 B1146 B1148 B1149 B1150 B1151 B1152 B1154 B1155 B1156 B1158 B1159 B1160 B1168 B1170 B1172 B1174 B1175 B1176 B1178 B1183 B1184 B1191 B1192 B1193 B1194 B1195 B1196 B1197 B1198 B1199 B1200 B1201 B1202 B1203 B1204 B1205 B1206 B1207 B1208 B1209 B1210 B1211 B1212 B1213 B1214 B1215 B1216 B1217 B1218 B1220 B1222 B186 B190 B195 B197 B227 B262 B293 B294 B295 B298 B305 B308 B309 B311 B312 B315 B318 B319 B322 B325 B391 B392 B393 B394 B469 B470 B471 B510 B512 B513 B514 B515 B516 B517 B518 B519 B524 B525 B527 B530 B531 B533 B534 B576 B617 B619 B620 B622 B698 B699 B700 B701 B702 B703 B705 B728 B729 B730 B731 B737 B739 B742 B745 B759 B760 B761 B762 B763 B764 B765 B767 B768 B769 B780 B783 B784 B785 B786 B795 B797 B798 B799 B800 B801 B803 B815 B816 B822 B823 B824 B827 B828 B829 B830 B831 B832 B833 B835 B836 B837 B838 B844 B845 B847 B848 B849 B850 B852 B854 B865 B866 B884 B887 B918 B935 B969 B971 B975 B976 B977 B987 B988 B989 B991 B992 B994 B995 B996 B997 B998 C10 C114 C13 C135 C136 C14 C142 C143 C145 C146 C148 C163 C165 C166 C167 C168 C169 C17 C171 C173 C174 C175 C176 C177 C178 C179 C18 C180 C181 C184 C187 C188 C189 C190 C191 C192 C193 C194 C20 C200 C201 C202 C219 C22 C221 C222 C233 C235 C240 C241 C244 C245 C248 C249 C251 C252 C254 C255 C258 C259 C26 C262 C265 C27 C28 C29 C3 C31 C32 C34 C35 C36 C38 C39 C4 C57 C58 C59 C6 C60 C61 C62 C65 C66 C69 C7 C70 C71 C8 C84 C9 E11 E139 E14 E141 E142 E144 E146 E147 E148 E149 E150 E151 E153 E163 E164 E167 E168 E169 E170 E174 E176 E177 E178 E179 E182 E183 E184 E198 E200 E201 E202 E203 E204 E205 E206 E207 E208 E210 E211 E212 E7 F101 F102 F103 F104 F107 F111 F115 F117 F118 F131 F132 F133 F134 F135 F136 F137 F138 F139 F140 F74 F80 F81 F82 F83 F84 F86 F87 F88 F89 F90 F91 F92 F93 F94 F95 F98 H102 H103 H104 H115 H117 H118 H119 H120 H121 H122 H124 H136 H141 H19 H20 H21 H22 H23 H25 H41 H43 H45 H46 H78 H79 H81 H83 H94 H95 H96 H97 H98 I11 I112 I113 I114 I115 I116 I12 I13 I15 I18 I2 I23 I24 I25 I4 I41 I42 I43 I44 I45 I46 I47 I48 I49 I50 I53 I57 I59 I6 I61 I62 I65 I66 I67 I68 I69 I87 I89 I90 I91 I92 I93 I94 I95 I97 I98 I99 J1 J10 J11 J12 J13 J15 J16 J19 J2 J3 J32 J33 J4 J42 J43 J44 J45 J47 J48 J49 J5 J51 J52 J53 J54 J55 J56 J57 J58 J59 J6 J60 J61 J62 J63 J64 J7 J8 J9 K1 K10 K100 K101 K102 K104 K105 K108 K109 K11 K112 K114 K17 K18 K19 K2 K21 K27 K32 K35 K38 K39 K4 K40 K41 K42 K44 K45 K47 K48 K49 K51 K54 K57 K58 K59 K6 K60 K61 K62 K65 K66 K67 K68 K7 K72 K74 K84 K88 K9 K91 K92 K94 K95 K96 K97 K98 K99
Rim residues: A1000 A1005 A1010 A1012 A1016 A1055 A1067 A1085 A1087 A1121 A1137 A1145 A1156 A1157 A1163 A1190 A1196 A1198 A1255 A1257 A1258 A1260 A1262 A1264 A1265 A1269 A128 A1314 A1315 A133 A1336 A1347 A1349 A1350 A1353 A1362 A1373 A1380 A1397 A1420 A1422 A1435 A1440 A233 A248 A260 A3 A31 A32 A321 A326 A333 A359 A372 A378 A384 A387 A4 A428 A429 A431 A433 A441 A448 A450 A461 A462 A47 A475 A492 A498 A509 A533 A539 A542 A554 A557 A561 A57 A570 A589 A591 A596 A6 A601 A608 A612 A616 A654 A655 A669 A672 A674 A676 A677 A680 A694 A70 A702 A735 A747 A777 A781 A787 A79 A80 A812 A822 A827 A835 A838 A854 A855 A864 A874 A945 A948 A955 A972 A974 A976 B1020 B1040 B1041 B1050 B1051 B1053 B1060 B1063 B1066 B1111 B1113 B1114 B1119 B1120 B1121 B1147 B1153 B1161 B1166 B1169 B1171 B1173 B1177 B1180 B1185 B1219 B1221 B187 B191 B193 B196 B263 B265 B296 B306 B307 B397 B400 B459 B472 B529 B537 B592 B594 B618 B706 B710 B725 B726 B727 B732 B735 B736 B738 B748 B749 B766 B787 B817 B818 B843 B856 B870 B902 B904 B916 B944 B948 B950 B979 B993 C11 C110 C112 C137 C138 C140 C15 C150 C151 C164 C195 C199 C218 C231 C234 C24 C25 C256 C257 C261 C263 C33 C40 C5 C55 C56 E10 E138 E160 E173 E175 E192 E199 E209 E215 F114 F116 F120 F122 F142 F154 F79 F85 F96 F99 H100 H101 H105 H106 H18 H39 H47 H48 H77 H80 H82 H84 I10 I14 I16 I17 I30 I40 I52 I56 I64 I70 I85 I86 I96 J17 J18 J20 J23 J31 J65 K103 K106 K113 K20 K24 K26 K3 K46 K52 K55 K56 K63 K64 K69 K70 K76 K78 K87

2PCC	PQS	2pcc_2.mmol
Interacting residues: C193 C197 C199 C290 C31 C32 C38 C39 D12 D13 D16 D17 D28 D70 D81 D82 D86 D87 D9
Rim residues: C120 C194 C195 C196 C229 C34 C35 D5 D72 D73 D8 D83 D90

2PM9	PISA	2pm9_1_1.pdb
Interacting residues: A19 A311 A312 A313 A315 A331 A332 A333 A335 A336 A337 A370 A371 A373 A374 A376 A377 A379 A380 A381 A382 A383 A384 A385 A386 A387 A388 A391 A392 A393 A395 A397 A399 A400 A401 A402 A403 A404 A408 A409 A410 A48 B100 B101 B11 B12 B121 B13 B14 B140 B145 B146 B15 B16 B17 B19 B2 B20 B204 B205 B206 B208 B21 B24 B258 B259 B26 B261 B262 B263 B264 B268 B270 B272 B273 B274 B276 B277 B278 B280 B282 B292 B3 B38 B4 B5 B57 B6 B7 B75 B76 B77 B9 B96 B97 B99
Rim residues: A21 A268 A314 A329 A334 A378 A389 A390 A394 A396 A398 A405 A407 A47 B10 B103 B122 B124 B138 B179 B18 B180 B266 B53 B54 B55 B58 B60 B8 B98

2QLV	PISA	2qlv_1_1.pdb
Interacting residues: A462 A465 A466 A467 A468 A469 A470 A472 A473 A474 A475 A478 A479 A482 A483 A487 A489 A490 A493 A494 A495 A496 A505 A506 A507 A508 A509 A514 A516 A519 A520 A523 A524 A527 A533 A536 A541 A542 A572 A573 A574 A580 A581 A583 A584 A585 A586 A607 A608 A609 A610 A612 A613 A614 A615 A616 A617 A619 A620 A623 A624 B212 B216 B227 B231 B232 B233 B234 B235 B236 B237 B238 B239 B242 B306 B307 B308 B309 B310 B312 B313 B319 B322 B323 B340 B341 B342 B343 B344 B378 B379 B380 B381 B382 B383 B384 B389 B390 B391 B393 B394 B395 B397 B398 B399 B400 B401 B402 B403 B404 B405 B406 B407 B408 B409 B410 B411 B412 C128 C129 C151 C152 C158 C160 C161 C162 C169 C172 C173 C176 C177 C204 C232 C233 C234 C243 C246 C25 C255 C258 C259 C261 C262 C263 C265 C266 C268 C269 C270 C271 C272 C273 C274 C275 C278 C282 C286 C29 C295 C32 C33 C34 C35 C36 C37 C38 C39 C40 C41 C42 C43 C44 C45 C47 C48 C52 C56 C59 C60 C68 C70 C73
Rim residues: A461 A464 A476 A503 A504 A510 A515 A517 A531 A532 A534 A535 A571 A606 A627 B214 B225 B244 B314 B346 B385 B386 B387 B388 B392 C127 C159 C264 C277 C279 C28 C288 C289 C49 C55 C58

2QSG	PISA	2qsg_1_1.pdb
Interacting residues: A138 A139 A142 A143 A145 A146 A147 A149 A150 A151 A153 A154 A156 A157 A158 A161 A225 A233 A234 A236 A237 A244 A245 A246 A397 A401 A404 A405 A408 A409 B267 B269 B270 B271 B272 B273 B274 B276 B277 B278 B280 B281 B284 B290 B291 B294 B295 B296 B298 B299 B301 B302 B305 B306 B309
Rim residues: A135 A141 A160 A221 A224 A228 A239 A241 A243 A247 A407 A411 B266 B275 B282 B303

2QSH	PISA	2qsh_1_1.pdb
Interacting residues: A139 A142 A143 A145 A146 A147 A149 A150 A153 A154 A156 A157 A158 A161 A225 A233 A234 A236 A237 A243 A244 A245 A246 A397 A401 A404 A405 A408 A409 B267 B269 B270 B271 B272 B273 B274 B275 B276 B277 B278 B280 B281 B284 B290 B291 B294 B295 B296 B298 B299 B301 B302 B305 B306
Rim residues: A138 A151 A160 A222 A224 A228 A247 A411 B266 B282

2QTV	PISA	2qtv_1_1.pdb
Interacting residues: A304 A305 A307 A310 A312 A350 A351 A371 A373 A594 A599 A600 A601 A602 A605 A710 A719 A720 A722 A723 A726 A727 A734 A745 A746 A747 A748 B174 B176 B32 B33 B37 B40 B41 B47 B48 B49 B50 B51 B52 B53 B54 B55 B56 B57 B58 B59 B60 B61 B72 B79 B80 B82 B83 B86 B87 B89 B90
Rim residues: A133 A255 A257 A308 A311 A313 A318 A349 A352 A608 A609 A661 A717 A718 A725 A735 A749 B105 B121 B135 B25 B44 B45 B68 B77 B85

2R25	PISA	2r25_1_1.pdb
Interacting residues: A13 A16 A17 A20 A27 A31 A34 A35 A38 A61 A64 A65 A67 A68 A69 A71 A72 A73 A86 A90 B1095 B1096 B1097 B1098 B1099 B1101 B1102 B1105 B1106 B1109 B1146 B1174 B1175 B1195 B1196 B1198 B1199 B1200
Rim residues: A12 A19 A21 A22 A60 A83 B1144 B1176 B1180

2RF4	PISA	2rf4_1_1.pdb
Interacting residues: A115 A117 A119 A123 A136 A150 A151 A152 A153 A24 A25 A26 A27 A32 A36 A38 A39 A40 A41 A42 A43 A44 A45 A46 A47 A48 A66 A67 A70 A76 A82 A83 A84 A85 B100 B18 B20 B21 B22 B23 B24 B25 B26 B28 B29 B30 B31 B39 B43 B47 B78 B80 B81 B82 B85 B88 B89 B91 B92 B94 B95 B96
Rim residues: A126 A134 A228 A242 A30 A31 A59 A63 A64 A69 A72 A74 A77 B19 B27 B32 B33 B35 B36 B42 B46 B51 B99

2VSO	PISA	2vso_1_1.pdb
Interacting residues: A239 A25 A250 A253 A254 A255 A256 A257 A258 A259 A260 A261 A262 A283 A284 A285 A286 A308 A309 A31 A310 A312 A34 A35 A38 A384 A385 A386 A387 A388 A390 A43 C577 C578 C579 C581 C582 C608 C611 C612 C614 C615 C616 C617 C618 C620 C621 C624 C625 C628 C655 C659 C661 C662 C666 C833 C834 C835 C838 C842
Rim residues: A23 A240 A249 A252 A281 A391 C609 C619 C627 C658 C665 C837 C841

2VSX	PISA	2vsx_1_1.pdb
Interacting residues: A25 A250 A253 A254 A255 A256 A257 A258 A259 A260 A261 A262 A283 A284 A285 A286 A308 A309 A310 A312 A34 A35 A38 A385 A386 A387 A388 A390 A43 C578 C579 C581 C582 C608 C611 C612 C614 C615 C616 C617 C618 C620 C621 C624 C625 C628 C655 C659 C661 C662 C666 C834 C835 C838 C842
Rim residues: A23 A239 A249 A252 A281 A31 A391 C609 C619 C627 C658 C833 C839 C841

2YU9	PQS	2yu9.mmol
Interacting residues: A10 A1001 A1002 A1003 A1004 A1006 A1007 A1013 A1014 A1016 A1017 A1054 A1055 A1059 A1060 A1061 A1062 A1063 A1066 A1070 A11 A1144 A1147 A1148 A1149 A1150 A1151 A1152 A1153 A1154 A1156 A1162 A1190 A1198 A12 A1261 A1264 A1265 A1268 A1269 A13 A1317 A1318 A1319 A1320 A1324 A1325 A1326 A1327 A1337 A1338 A1339 A1340 A1341 A1342 A1343 A1345 A1346 A1347 A1365 A1366 A1376 A1377 A1378 A1379 A1380 A14 A1409 A1410 A1413 A1418 A1420 A1421 A1422 A1424 A1428 A1429 A1430 A1431 A1432 A1433 A1436 A1437 A1438 A1439 A1441 A1442 A1443 A1444 A1445 A1446 A1448 A15 A16 A17 A18 A19 A20 A21 A22 A236 A240 A242 A243 A245 A246 A248 A250 A255 A26 A29 A30 A303 A304 A31 A32 A325 A326 A328 A329 A335 A336 A337 A338 A339 A340 A341 A342 A343 A344 A345 A346 A347 A348 A349 A350 A351 A352 A355 A356 A357 A358 A367 A368 A369 A370 A373 A374 A379 A381 A382 A383 A4 A412 A433 A443 A445 A447 A449 A450 A451 A452 A454 A455 A463 A464 A465 A466 A467 A469 A472 A481 A482 A483 A484 A486 A490 A491 A492 A493 A494 A495 A496 A497 A498 A499 A5 A500 A501 A503 A504 A505 A510 A525 A526 A529 A536 A537 A538 A540 A543 A544 A547 A548 A551 A552 A556 A557 A558 A559 A560 A562 A563 A564 A565 A566 A567 A568 A569 A571 A572 A573 A575 A576 A597 A598 A599 A6 A602 A613 A614 A657 A658 A659 A660 A661 A662 A663 A664 A665 A666 A667 A668 A670 A672 A68 A69 A697 A698 A699 A7 A70 A700 A701 A709 A710 A711 A714 A72 A738 A739 A740 A741 A742 A743 A746 A75 A751 A752 A753 A757 A760 A761 A771 A776 A778 A779 A78 A780 A781 A782 A783 A784 A785 A786 A787 A788 A789 A79 A790 A792 A795 A8 A80 A801 A802 A804 A805 A806 A807 A808 A809 A81 A810 A811 A813 A814 A816 A817 A818 A820 A821 A822 A824 A825 A828 A839 A842 A843 A846 A851 A852 A853 A857 A860 A861 A862 A863 A865 A866 A867 A869 A870 A871 A9 A92 A942 A946 A947 A954 B1001 B1003 B1004 B1005 B1006 B1007 B1009 B1013 B1014 B1015 B1017 B1018 B1019 B1021 B1023 B1026 B1027 B1030 B1033 B1035 B1036 B1037 B1038 B1039 B1047 B1052 B1060 B1063 B1065 B1067 B1069 B1070 B1071 B1073 B1074 B1075 B1076 B1077 B1078 B1079 B1080 B1081 B1082 B1083 B1084 B1085 B1086 B1099 B1100 B1102 B1103 B1104 B1105 B1106 B1107 B1108 B1113 B1114 B1115 B1116 B1117 B1118 B1120 B1127 B1128 B1129 B1130 B1132 B1133 B1134 B1135 B1136 B1137 B1138 B1139 B1140 B1141 B1142 B1143 B1144 B1145 B1146 B1147 B1148 B1149 B1150 B1151 B1152 B1154 B1155 B1156 B1158 B1159 B1160 B1161 B1168 B1170 B1172 B1174 B1175 B1178 B1180 B1183 B1184 B1191 B1192 B1193 B1194 B1195 B1196 B1197 B1198 B1199 B1200 B1201 B1202 B1203 B1204 B1205 B1206 B1207 B1208 B1209 B1210 B1211 B1212 B1213 B1214 B1215 B1216 B1217 B1218 B1219 B1220 B1222 B186 B190 B193 B195 B196 B197 B262 B263 B265 B293 B294 B295 B308 B309 B311 B315 B318 B319 B322 B325 B391 B392 B393 B394 B510 B512 B513 B514 B515 B516 B517 B518 B519 B524 B527 B529 B530 B531 B533 B534 B594 B617 B619 B620 B622 B698 B699 B700 B701 B702 B703 B705 B728 B729 B730 B731 B735 B737 B739 B742 B745 B749 B759 B760 B761 B762 B763 B764 B765 B768 B769 B780 B783 B784 B785 B797 B798 B799 B800 B801 B802 B803 B815 B816 B821 B822 B823 B824 B827 B828 B829 B830 B831 B832 B833 B835 B836 B837 B838 B843 B845 B847 B848 B850 B852 B854 B918 B969 B971 B975 B976 B979 B987 B988 B989 B992 B995 B996 B997 B998 C10 C114 C13 C136 C14 C141 C142 C143 C144 C145 C146 C147 C148 C163 C165 C166 C167 C168 C17 C171 C173 C174 C175 C176 C177 C178 C179 C18 C180 C181 C187 C188 C189 C190 C191 C192 C193 C194 C195 C200 C201 C202 C219 C22 C221 C222 C233 C235 C241 C244 C245 C248 C251 C252 C254 C255 C258 C259 C262 C265 C266 C27 C28 C29 C3 C31 C32 C34 C35 C36 C38 C39 C4 C40 C57 C58 C59 C6 C60 C61 C62 C65 C66 C69 C7 C71 C8 C84 C9 E11 E14 E141 E142 E144 E146 E147 E148 E149 E150 E151 E153 E163 E164 E167 E168 E169 E170 E174 E176 E177 E178 E179 E182 E183 E184 E198 E200 E201 E202 E203 E204 E205 E206 E207 E208 E209 E210 E211 E212 F101 F102 F103 F104 F107 F115 F117 F118 F122 F131 F132 F133 F134 F135 F136 F137 F138 F139 F140 F154 F155 F78 F79 F80 F81 F83 F84 F86 F87 F88 F89 F91 F92 F94 F95 F98 F99 H102 H103 H117 H119 H120 H121 H122 H124 H141 H19 H20 H21 H22 H23 H25 H39 H43 H45 H46 H78 H79 H80 H81 H83 H94 H95 H96 H97 H98 I11 I112 I113 I114 I115 I116 I12 I13 I15 I18 I2 I23 I24 I25 I30 I31 I4 I41 I42 I43 I44 I45 I46 I47 I48 I49 I50 I52 I53 I57 I59 I6 I61 I62 I65 I66 I67 I68 I69 I86 I87 I89 I90 I91 I92 I93 I94 I95 I96 I97 I98 I99 J1 J10 J11 J12 J13 J15 J16 J19 J2 J3 J32 J33 J4 J42 J43 J44 J45 J47 J48 J5 J51 J52 J53 J54 J55 J56 J57 J58 J59 J6 J60 J61 J62 J63 J64 J65 J7 J8 J9 K1 K10 K100 K101 K102 K104 K105 K106 K108 K109 K11 K112 K114 K18 K19 K2 K20 K21 K26 K32 K35 K38 K39 K4 K40 K41 K42 K44 K45 K47 K48 K51 K54 K57 K58 K59 K6 K60 K61 K62 K64 K65 K66 K67 K72 K74 K78 K84 K87 K88 K9 K91 K92 K94 K95 K97 K98
Rim residues: A1000 A1005 A1010 A1012 A1051 A1057 A1067 A1157 A1191 A1196 A121 A1215 A1218 A1234 A1257 A1314 A1328 A1335 A1336 A1349 A1373 A1397 A1406 A1434 A1435 A1440 A228 A253 A254 A260 A320 A321 A332 A333 A354 A359 A375 A384 A404 A428 A429 A431 A441 A448 A461 A462 A475 A480 A488 A502 A524 A533 A542 A545 A554 A555 A57 A570 A589 A596 A600 A601 A606 A608 A612 A63 A654 A655 A669 A673 A674 A676 A677 A680 A694 A695 A71 A735 A737 A74 A747 A758 A76 A77 A770 A777 A812 A823 A827 A829 A838 A854 A855 A864 A874 A945 A948 A955 A956 A973 A974 A975 B1020 B1040 B1041 B1051 B1053 B1064 B1066 B1089 B1111 B1112 B1131 B1153 B1157 B1166 B1169 B1171 B1173 B1176 B1177 B1185 B1221 B187 B191 B227 B264 B296 B298 B304 B306 B307 B312 B390 B397 B400 B469 B470 B471 B525 B537 B576 B593 B706 B725 B726 B727 B734 B736 B738 B748 B767 B786 B787 B795 B817 B818 B844 B849 B856 B870 B884 B902 B916 B935 B944 B948 B950 B977 B991 B993 B994 C11 C110 C112 C135 C138 C140 C15 C151 C164 C169 C182 C184 C199 C20 C218 C223 C231 C234 C239 C249 C25 C256 C257 C26 C261 C33 C5 E138 E143 E173 E175 E215 E4 E7 F111 F116 F120 F142 F147 F149 F74 F82 F90 F96 H100 H105 H115 H135 H136 H41 H48 H77 H82 H85 H89 I10 I117 I16 I17 I20 I3 I56 I64 I70 I73 I85 I88 J17 J18 J20 J31 J49 K103 K113 K17 K27 K3 K49 K52 K55 K56 K63 K68 K69 K7 K76 K79 K96 K99

2Z5B	PISA	2z5b_1_1.pdb
Interacting residues: A103 A106 A107 A132 A135 A136 A139 A140 A61 A63 A65 A66 A78 A79 A80 A81 A82 A83 A98 A99 B115 B119 B122 B123 B162 B163 B166 B167 B170 B174 B82 B84 B85 B87 B88 B91 B92 B94
Rim residues: A102 A131 A143 A60 A84 A87 A94 B107 B108 B111 B114 B171 B83 B89 B93

3B5N	PISA	3b5n_1_1.pdb
Interacting residues: A28 A29 A32 A33 A35 A36 A37 A38 A39 A40 A42 A43 A44 A46 A47 A49 A50 A52 A53 A54 A56 A57 A59 A60 A61 A63 A64 A65 A66 A67 A68 A70 A71 A72 A74 A75 A77 A78 A79 A81 A82 A85 A86 B190 B193 B194 B196 B197 B199 B200 B201 B202 B203 B204 B206 B207 B208 B209 B210 B211 B213 B214 B215 B216 B217 B218 B220 B221 B222 B224 B225 B227 B228 B229 B230 B231 B232 B234 B235 B236 B238 B239 B241 B242 B243 B244 B245 B246 B248 B249 B250 B251 B252 B253 B255 B256 B257 C432 C433 C434 C436 C437 C438 C439 C440 C441 C443 C444 C445 C446 C447 C448 C450 C451 C453 C454 C455 C457 C458 C459 C460 C461 C462 C464 C465 C467 C468 C469 C471 C472 C473 C474 C475 C476 C478 C479 C481 C482 C483 C485 C486 C488 C489 C490 C492 C493 C495 C496 C497 C499 C500 D590 D591 D593 D594 D595 D597 D598 D599 D600 D601 D602 D604 D605 D606 D607 D608 D609 D611 D612 D613 D614 D615 D616 D618 D619 D620 D622 D623 D625 D626 D627 D629 D630 D632 D633 D634 D636 D637 D639 D640 D641 D642 D643 D644 D646 D647 D650
Rim residues: A31 A51 A58 A69 A73 A84 B189 B237 C452 C456 C466 C494 D649

3CPJ	PISA	3cpj_1_1.pdb
Interacting residues: A100 A105 A106 A107 A109 A110 A111 A112 A227 A233 A236 A237 A241 A244 A248 A251 A252 A256 A257 A258 A259 A282 A44 A6 A81 A96 A99 D203 D204 D205 D207 D49 D67 D68 D69 D70 D72 D74 D75 D76 D77 D79 D80 D81 D82 D84
Rim residues: A226 A255 A260 A52 A55 A7 A78 D112 D113 D115 D116 D206 D48 D50 D78 D85

3DGP	PISA	3dgp_1_1.pdb
Interacting residues: A447 A448 A451 A452 A453 A454 A455 A456 A457 A458 A459 A460 A461 A462 A482 A483 A488 A490 A492 B10 B11 B12 B13 B16 B2 B3 B33 B35 B36 B39 B4 B41 B47 B5 B51 B54 B55 B58 B6 B7 B8 B9
Rim residues: A450 A463 A467 A485 A495 A498 A502 B15 B34 B44

3ESW	PISA	3esw_1_1.pdb
Interacting residues: A10 A12 A13 A15 A16 A18 A19 A20 A22 A23 A26 A314 A317 A318 A320 A321 A324 A325 A329 A7 A8 D260 D263 D264 D266 D267 D269 D270 D271 D273 D276 D277 D280 D281 D284 D291 D294 D295 D298 D302 D306
Rim residues: A310 D265 D299 D301 D303 D305 D308

3FBN	PQS	3fbn_1.mmol
Interacting residues: A17 A18 A20 A21 A22 A24 A25 A26 A29 A59 A64 A65 A66 A67 A68 A69 A71 A72 A77 A78 A79 A81 A82 A83 A84 B25 B26 B27 B28 B29 B32 B55 B56 B57 B59 B60 B63 B66 B71 B72 B74 B75 B76 B77 B78 B79
Rim residues: A70 A80 B24 B30 B41 B44 B45 B51 B80
